# Supplementary material for: Identification of the distribution of human endogenous retroviruses K (HML-2) by PCR-based target enrichment sequencing
Source: Retrovirology. 2020 May 6;17:10. doi: 10.1186/s12977-020-00519-z (PMC7201656; doi:10.1186/s12977-020-00519-z)
Supplement: Supplementary file 1 — Additional file 1: Table S1. All the reported HERV-K (HML-2) loci. [file 12977_2020_519_MOESM1_ESM.xls]

## Sheet: Reference proviruses insertion
Chr	Start	End	Strand	Name	Span	Type
1	12840259	12846364	-	1p36.21a	6105	LTR5B
1	13458304	13467826	+	1p36.21b	9522	LTR5B
1	13678849	13688242	+	1p36.21c	9393	LTR5B
1	36955489	36956728	-	1p34.3	1239	LTR5_Hs
1	75842770	75849143	+	1p31.1a	6373	LTR5_Hs
1	150605283	150608361	-	1q21.3	3078	LTR5_Hs
1	155596456	155605636	-	1q22	9180	LTR5_Hs
1	160660574	160669806	+	1q23.3	9232	LTR5_Hs
1	166574602	166580258	-	1q24.1	5656	LTR5B
1	207808456	207812636	-	1q32.2	4180	LTR5_Hs
1	238925594	238927773	-	1q43	2179	LTR5B
2	130719537	130722209	-	2q21.1	2672	LTR5_Hs
3	9889345	9896236	-	3p25.3	6891	LTR5_Hs
3	75600464	75609150	+	3p12.3	8686	LTR5A
3	101410736	101419859	+	3q12.3	9123	LTR5_Hs
3	112743478	112752282	-	3q13.2	8804	LTR5_Hs
3	125609301	125618416	+	3q21.2	9115	LTR5_Hs
3	148281476	148285396	-	3q24	3920	LTR5_Hs
3	185280335	185289515	-	3q27.2	9180	LTR5_Hs
4	234988	239459	+	4p16.3a	4471	LTR5B
4	3980068	3988631	-	4p16.3b	8563	LTR5A
4	9123514	9133075	+	4p16.1a	9561	LTR5A
4	9659587	9668650	+	4p16.1b	9063	LTR5A
4	69463708	69469223	+	4q13.2	5515	LTR5A
4	161579937	161582360	+	4q32.1	2423	LTR5_Hs
4	165916839	165924068	+	4q32.3	7229	LTR5_Hs
4	191027413	191034701	-	4q35.2	7288	LTR5A
5	30487113	30496205	-	5p13.3	9092	LTR5_Hs
5	46000158	46010002	-	5p12	9844	LTR5_Hs
5	154016501	154024214	-	5q33.2	7713	LTR5A
5	156084716	156093896	-	5q33.3	9180	LTR5_Hs
6	28650366	28660735	+	6p22.1	10369	LTR5_Hs
6	42861408	42871367	-	6p21.1	9959	LTR5B
6	57623895	57628704	+	6p11.2	4809	LTR5A
6	78427018	78436083	-	6q14.1	9065	LTR5_Hs
6	151180748	151183574	+	6q25.1	2826	LTR5B
7	4622056	4631528	-	7p22.1a	9472	LTR5_Hs
7	4630560	4640031	-	7p22.1b	9471	LTR5_Hs
7	65469688	65472384	-	7q11.21	2696	LTR5B
7	104388368	104393266	-	7q22.2	4898	LTR5_Hs
7	141450925	141455903	-	7q34	4978	LTR5_Hs
8	7355396	7364859	-	8p23.1a	9463	LTR5_Hs
8	8054699	8055725	+	8p23.1b	1026	LTR5A
8	12073969	12083497	-	8p23.1c	9528	LTR5A
8	12316491	12326007	-	8p23.1d	9516	LTR5A
8	47175649	47183661	-	8q11.1	8012	LTR5A
8	140472148	140475236	-	8q24.3a	3088	LTR5_Hs
8	146246647	146254211	-	8q24.3b	7564	LTR5A
9	131612514	131619736	+	9q34.11a	7222	LTR5A
9	139674765	139684228	-	9q34.3	9463	LTR5B
10	6867108	6874635	-	10p14	7527	LTR5_Hs
10	101580568	101587716	-	10q24.2	7148	LTR5_Hs
11	3468655	3478209	-	11p15.4	9554	LTR5A
11	58767447	58773196	+	11q12.1	5749	LTR5B
11	62135962	62150563	-	11q12.3	14601	LTR5_Hs
11	101565793	101575259	+	11q22.1	9466	LTR5_Hs
11	118591723	118600883	-	11q23.3	9160	LTR5_Hs
12	34772554	34782217	-	12p11.1	9663	LTR5A
12	58721241	58730698	-	12q14.1	9457	LTR5_Hs
12	111007842	111009325	+	12q24.11	1483	LTR5_Hs
12	133667119	133673132	-	12q24.33	6013	LTR5A
14	24480624	24484121	-	14q11.2	3497	LTR5A
14	106139658	106142540	+	14q32.33	2882	LTR5A
15	84829019	84832364	+	15q25.2	3345	LTR5B
16	2976159	2977661	+	16p13.3	1502	LTR5B
16	34231473	34234142	+	16p11.2	2669	LTR5_Hs
19	385094	387637	+	19p13.3	2543	LTR5_Hs
19	20387399	20397512	+	19p12a	10113	LTR5B
19	22757823	22764561	+	19p12c	6738	LTR5_Hs
19	28128497	28137361	-	19q11	8864	LTR5_Hs
19	36063206	36067434	-	19q13.12a	4228	LTR5_Hs
19	37597548	37607066	-	19q13.12b	9518	LTR5_Hs
19	53248273	53252591	-	19q13.41	4318	LTR5B
19	53862347	53868044	+	19q13.42	5697	LTR5B
20	32714749	32724384	+	20q11.22	9635	LTR5B
21	19933915	19941962	-	21q21.1	8047	LTR5_Hs
22	18926186	18935307	+	22q11.21	9121	LTR5_Hs
22	23879929	23888810	+	22q11.23	8881	LTR5B
X	61959548	61962054	+	Xq11.1	2506	LTR5B
X	65684131	65686184	-	Xq12	2053	LTR5A
X	153817162	153819562	+	Xq28a	2400	LTR5B
X	153836674	153844015	-	Xq28b	7341	LTR5B
Y	6826440	6833384	-	Yp11.2	6944	LTR5A
Y	26397836	26401035	-	Yq11.23a	3199	LTR5B
Y	27561401	27564601	+	Yq11.23b	3200	LTR5B

## Sheet:  Reference solo-LTR insertion
Chr	Start	End	Strand	Name	Span	Type
1	1345185	1346153	+	solo-LTR1	967	LTR5_Hs
1	1515721	1516631	+	solo-LTR2	909	LTR5_Hs
1	3666963	3667954	+	solo-LTR3	990	LTR5B
1	5633659	5634670	-	solo-LTR4	1010	LTR5B
1	9061877	9062867	+	solo-LTR5	989	LTR5B
1	10485450	10487683	+	solo-LTR6	2232	LTR5_Hs
1	11949921	11951215	+	solo-LTR7	1293	LTR5B
1	13180991	13181850	+	solo-LTR8	858	LTR5B
1	15461832	15462792	-	solo-LTR9	959	LTR5_Hs
1	15705512	15706472	-	solo-LTR10	959	LTR5_Hs
1	20356519	20357508	-	solo-LTR11	988	LTR5B
1	25914339	25915308	+	solo-LTR12	968	LTR5_Hs
1	29664592	29665559	-	solo-LTR13	966	LTR5_Hs
1	29685843	29686802	+	solo-LTR14	958	LTR5_Hs
1	38025274	38026265	-	solo-LTR15	990	LTR5B
1	39970271	39971253	-	solo-LTR16	981	LTR5B
1	40937417	40938429	+	solo-LTR17	1011	LTR5A
1	41037696	41038666	+	solo-LTR18	969	LTR5_Hs
1	45979181	45980137	+	solo-LTR19	955	LTR5_Hs
1	45993773	45994740	+	solo-LTR20	966	LTR5_Hs
1	46785966	46786935	+	solo-LTR21	968	LTR5_Hs
1	46795433	46796187	+	solo-LTR22	753	LTR5_Hs
1	46861534	46862514	-	solo-LTR23	979	LTR5B
1	47254239	47255201	+	solo-LTR24	961	LTR5_Hs
1	47598845	47599875	+	solo-LTR25	1029	LTR5A
1	52471915	52472883	+	solo-LTR26	967	LTR5_Hs
1	53633907	53634921	-	solo-LTR27	1013	LTR5A
1	55101792	55102770	-	solo-LTR28	977	LTR5_Hs
1	60380015	60381038	+	solo-LTR29	1022	LTR5B
1	60403829	60404837	-	solo-LTR30	1007	LTR5B
1	62636647	62637639	-	solo-LTR31	991	LTR5B
1	65605477	65606445	+	solo-LTR32	967	LTR5_Hs
1	66890496	66891457	-	solo-LTR33	960	LTR5_Hs
1	67057249	67058236	-	solo-LTR34	986	LTR5B
1	70926106	70927082	-	solo-LTR35	975	LTR5_Hs
1	73594979	73595948	-	solo-LTR36	968	LTR5_Hs
1	78448578	78449521	-	solo-LTR37	942	LTR5_Hs
1	80168024	80168979	+	solo-LTR38	954	LTR5_Hs
1	89532544	89533506	-	solo-LTR39	961	LTR5_Hs
1	93742337	93743306	-	solo-LTR40	968	LTR5_Hs
1	100259109	100260111	-	solo-LTR41	1001	LTR5B
1	100301388	100302324	-	solo-LTR42	935	LTR5_Hs
1	104677359	104678334	-	solo-LTR43	974	LTR5_Hs
1	109060065	109061034	+	solo-LTR44	968	LTR5_Hs
1	110309236	110310236	+	solo-LTR45	999	LTR5B
1	111902344	111903307	-	solo-LTR46	962	LTR5_Hs
1	111904036	111905005	-	solo-LTR47	968	LTR5B
1	113359398	113360425	-	solo-LTR48	1026	LTR5A
1	114600768	114601742	+	solo-LTR49	973	LTR5_Hs
1	144603412	144604386	+	solo-LTR50	973	LTR5_Hs
1	145501709	145502679	-	solo-LTR51	969	LTR5_Hs
1	146068274	146069248	-	solo-LTR52	973	LTR5_Hs
1	146119260	146120262	+	solo-LTR53	1001	LTR5_Hs
1	146342447	146343449	-	solo-LTR54	1001	LTR5_Hs
1	146383501	146384490	+	solo-LTR55	988	LTR5_Hs
1	146577697	146578659	-	solo-LTR56	961	LTR5_Hs
1	146711747	146712717	+	solo-LTR57	969	LTR5_Hs
1	147181540	147182566	-	solo-LTR58	1025	LTR5A
1	147205978	147206938	-	solo-LTR59	959	LTR5_Hs
1	147610110	147611084	-	solo-LTR60	973	LTR5_Hs
1	147661092	147662094	+	solo-LTR61	1001	LTR5_Hs
1	148356348	148357322	-	solo-LTR62	973	LTR5_Hs
1	148565784	148566758	+	solo-LTR63	973	LTR5_Hs
1	150681664	150682689	+	solo-LTR64	1024	LTR5A
1	151844983	151845971	+	solo-LTR65	987	LTR5B
1	152427583	152428557	-	solo-LTR66	973	LTR5_Hs
1	153060769	153061750	-	solo-LTR67	980	LTR5A
1	155569326	155570296	-	solo-LTR68	969	LTR5_Hs
1	156149012	156149981	+	solo-LTR69	968	LTR5_Hs
1	156151250	156152212	+	solo-LTR70	961	LTR5_Hs
1	159737584	159738553	+	solo-LTR71	968	LTR5_Hs
1	160621927	160622885	+	solo-LTR72	957	LTR5_Hs
1	160882930	160883908	+	solo-LTR73	977	LTR5_Hs
1	160916692	160917688	-	solo-LTR74	995	LTR5B
1	160918613	160919581	-	solo-LTR75	967	LTR5_Hs
1	160986623	160987594	+	solo-LTR76	970	LTR5_Hs
1	161285496	161286394	-	solo-LTR77	897	LTR5_Hs
1	161382199	161383410	+	solo-LTR78	1210	LTR5B
1	161403688	161404716	+	solo-LTR79	1027	LTR5A
1	165061818	165062795	+	solo-LTR80	976	LTR5B
1	173443562	173444547	+	solo-LTR81	984	LTR5B
1	188720365	188721337	-	solo-LTR82	971	LTR5_Hs
1	196077860	196078835	-	solo-LTR83	974	LTR5_Hs
1	198098812	198099807	-	solo-LTR84	994	LTR5B
1	209314534	209315518	+	solo-LTR85	983	LTR5_Hs
1	211395472	211396442	-	solo-LTR86	969	LTR5B
1	219791919	219792911	-	solo-LTR87	991	LTR5B
1	224527531	224528500	+	solo-LTR88	968	LTR5_Hs
1	225414303	225415293	-	solo-LTR89	989	LTR5B
1	226153541	226154558	+	solo-LTR90	1016	LTR5A
1	227793715	227794722	-	solo-LTR91	1006	LTR5B
1	228056039	228057009	-	solo-LTR92	969	LTR5_Hs
1	234147554	234148565	-	solo-LTR93	1010	LTR5B
1	236667796	236668826	+	solo-LTR94	1029	LTR5A
1	246245985	246246938	+	solo-LTR95	952	LTR5_Hs
1	247179083	247180044	-	solo-LTR96	960	LTR5_Hs
1	247745310	247746300	+	solo-LTR97	989	LTR5B
1	249201112	249202107	-	solo-LTR98	994	LTR5B
2	94044	95055	+	solo-LTR99	1010	LTR5A
2	702547	703588	-	solo-LTR100	1040	LTR5A
2	1564042	1565030	-	solo-LTR101	987	LTR5B
2	3108251	3109195	-	solo-LTR102	943	LTR5_Hs
2	20701010	20701958	-	solo-LTR103	947	LTR5A
2	26972731	26973739	+	solo-LTR104	1007	LTR5_Hs
2	27682844	27683813	+	solo-LTR105	968	LTR5_Hs
2	30836336	30837305	-	solo-LTR106	968	LTR5_Hs
2	32500649	32501618	-	solo-LTR107	968	LTR5_Hs
2	37452459	37453428	+	solo-LTR108	968	LTR5_Hs
2	37977733	37978723	+	solo-LTR109	989	LTR5B
2	38504924	38505902	+	solo-LTR110	977	LTR5_Hs
2	39548297	39549268	+	solo-LTR111	970	LTR5_Hs
2	55506405	55507370	+	solo-LTR112	964	LTR5_Hs
2	73346311	73347265	-	solo-LTR113	953	LTR5B
2	86488420	86489390	+	solo-LTR114	969	LTR5_Hs
2	89166009	89167002	-	solo-LTR115	992	LTR5B
2	95410406	95411375	-	solo-LTR116	968	LTR5_Hs
2	95857086	95858117	+	solo-LTR117	1030	LTR5A
2	96232925	96233932	+	solo-LTR118	1006	LTR5A
2	98746348	98747294	-	solo-LTR119	945	LTR5_Hs
2	100886233	100887268	+	solo-LTR120	1034	LTR5B
2	101301326	101302299	+	solo-LTR121	972	LTR5_Hs
2	106041481	106042513	+	solo-LTR122	1031	LTR5A
2	110394413	110395428	-	solo-LTR123	1014	LTR5A
2	110813645	110814605	+	solo-LTR124	959	LTR5_Hs
2	111072013	111072973	-	solo-LTR125	959	LTR5_Hs
2	112720418	112721386	-	solo-LTR126	967	LTR5_Hs
2	113691829	113692798	+	solo-LTR127	968	LTR5_Hs
2	128300148	128301124	-	solo-LTR128	975	LTR5_Hs
2	130458921	130459958	+	solo-LTR129	1036	LTR5A
2	132478771	132479795	+	solo-LTR130	1023	LTR5A
2	132932592	132933615	-	solo-LTR131	1022	LTR5B
2	135724461	135725426	+	solo-LTR132	964	LTR5A
2	143452658	143453655	-	solo-LTR133	996	LTR5B
2	153625590	153626586	-	solo-LTR134	995	LTR5B
2	171119812	171120760	-	solo-LTR135	947	LTR5_Hs
2	193406666	193407653	-	solo-LTR136	986	LTR5_Hs
2	194007140	194008113	+	solo-LTR137	972	LTR5_Hs
2	195369064	195370020	-	solo-LTR138	955	LTR5_Hs
2	202003723	202004690	+	solo-LTR139	966	LTR5_Hs
2	207901555	207902517	+	solo-LTR140	961	LTR5_Hs
2	209121479	209122467	-	solo-LTR141	987	LTR5B
2	215667614	215668576	+	solo-LTR142	961	LTR5_Hs
2	218960261	218961251	+	solo-LTR143	989	LTR5B
2	219175971	219176953	-	solo-LTR144	981	LTR5B
2	224055237	224056161	+	solo-LTR145	923	LTR5_Hs
2	228586919	228587913	-	solo-LTR146	993	LTR5B
2	229228356	229229325	-	solo-LTR147	968	LTR5_Hs
2	231708352	231709311	-	solo-LTR148	958	LTR5_Hs
2	232441493	232442454	+	solo-LTR149	960	LTR5_Hs
2	233287701	233288675	+	solo-LTR150	973	LTR5_Hs
2	235076707	235077677	-	solo-LTR151	969	LTR5_Hs
2	241610760	241611512	+	solo-LTR152	751	LTR5A
3	5123310	5124245	-	solo-LTR153	934	LTR5_Hs
3	7983361	7984384	+	solo-LTR154	1022	LTR5A
3	12715612	12716581	+	solo-LTR155	968	LTR5_Hs
3	14132683	14133652	-	solo-LTR156	968	LTR5_Hs
3	14314343	14315311	+	solo-LTR157	967	LTR5_Hs
3	15187034	15187933	-	solo-LTR158	898	LTR5A
3	23586152	23587116	-	solo-LTR159	963	LTR5_Hs
3	27572734	27573760	+	solo-LTR160	1025	LTR5B
3	36182569	36183586	-	solo-LTR161	1016	LTR5A
3	38175969	38176727	+	solo-LTR162	757	LTR5B
3	38176726	38177783	-	solo-LTR163	1056	LTR5B
3	39459788	39460763	-	solo-LTR164	974	LTR5_Hs
3	42852681	42853679	+	solo-LTR165	997	LTR5B
3	43299795	43300758	-	solo-LTR166	962	LTR5_Hs
3	45798281	45799216	-	solo-LTR167	934	LTR5B
3	47301022	47301991	+	solo-LTR168	968	LTR5_Hs
3	50557321	50558279	+	solo-LTR169	957	LTR5_Hs
3	54011539	54012508	-	solo-LTR170	968	LTR5_Hs
3	57377210	57378241	+	solo-LTR171	1030	LTR5A
3	75423312	75424330	-	solo-LTR172	1017	LTR5A
3	75442342	75443303	+	solo-LTR173	960	LTR5_Hs
3	75641821	75642851	-	solo-LTR174	1029	LTR5A
3	75694477	75695442	+	solo-LTR175	964	LTR5_Hs
3	98034981	98035960	-	solo-LTR176	978	LTR5B
3	98081397	98082404	-	solo-LTR177	1006	LTR5A
3	99991336	99992289	-	solo-LTR178	952	LTR5_Hs
3	100055168	100056135	-	solo-LTR179	966	LTR5_Hs
3	100384983	100385941	-	solo-LTR180	957	LTR5_Hs
3	101422675	101423645	-	solo-LTR181	969	LTR5_Hs
3	110085898	110086895	+	solo-LTR182	996	LTR5B
3	111870854	111871847	-	solo-LTR183	992	LTR5B
3	112282925	112283856	-	solo-LTR184	930	LTR5_Hs
3	118258695	118259686	-	solo-LTR185	990	LTR5B
3	121329949	121330949	-	solo-LTR186	999	LTR5A
3	125449294	125450311	+	solo-LTR187	1016	LTR5A
3	125471875	125472904	+	solo-LTR188	1028	LTR5A
3	127130494	127131465	-	solo-LTR189	970	LTR5_Hs
3	129360116	129360905	-	solo-LTR190	788	LTR5_Hs
3	129734416	129735430	-	solo-LTR191	1013	LTR5A
3	129757128	129758142	-	solo-LTR192	1013	LTR5A
3	129776130	129777108	+	solo-LTR193	977	LTR5_Hs
3	129842181	129843190	-	solo-LTR194	1008	LTR5A
3	132367639	132368636	+	solo-LTR195	996	LTR5B
3	134234779	134235732	-	solo-LTR196	952	LTR5_Hs
3	142470885	142471916	-	solo-LTR197	1030	LTR5A
3	145427034	145428001	-	solo-LTR198	966	LTR5_Hs
3	146240050	146241018	+	solo-LTR199	967	LTR5_Hs
3	175623336	175624305	-	solo-LTR200	968	LTR5_Hs
3	182887767	182888795	+	solo-LTR201	1027	LTR5A
3	183228710	183229715	-	solo-LTR202	1004	LTR5B
3	183238139	183239136	-	solo-LTR203	996	LTR5B
3	186583392	186584275	-	solo-LTR204	882	LTR5_Hs
3	186604661	186605623	-	solo-LTR205	961	LTR5_Hs
3	186611007	186611975	+	solo-LTR206	967	LTR5_Hs
3	188969158	188970127	-	solo-LTR207	968	LTR5_Hs
3	195454968	195455963	-	solo-LTR208	994	LTR5A
3	195654394	195655363	-	solo-LTR209	968	LTR5_Hs
3	196670949	196671899	+	solo-LTR210	949	LTR5_Hs
3	196688910	196689921	+	solo-LTR211	1010	LTR5B
4	19025	20027	+	solo-LTR212	1001	LTR5B
4	40540	41495	-	solo-LTR213	954	LTR5B
4	145519	146488	-	solo-LTR214	968	LTR5_Hs
4	201587	202555	-	solo-LTR215	967	LTR5_Hs
4	2023075	2024069	+	solo-LTR216	993	LTR5B
4	3885076	3886079	-	solo-LTR217	1002	LTR5A
4	3907046	3908062	-	solo-LTR218	1015	LTR5A
4	3927368	3928336	+	solo-LTR219	967	LTR5_Hs
4	4122034	4123065	-	solo-LTR220	1030	LTR5A
4	4152235	4153252	-	solo-LTR221	1016	LTR5A
4	8957304	8958320	+	solo-LTR222	1015	LTR5A
4	8989126	8990152	+	solo-LTR223	1025	LTR5A
4	9178507	9179540	-	solo-LTR224	1032	LTR5A
4	9466931	9467944	+	solo-LTR225	1012	LTR5A
4	9491330	9492346	+	solo-LTR226	1015	LTR5A
4	9520500	9521531	+	solo-LTR227	1030	LTR5A
4	9733396	9734315	-	solo-LTR228	918	LTR5_Hs
4	9752675	9753689	+	solo-LTR229	1013	LTR5A
4	10128999	10129928	-	solo-LTR230	928	LTR5_Hs
4	15880168	15881177	+	solo-LTR231	1008	LTR5B
4	16078279	16079255	+	solo-LTR232	975	LTR5_Hs
4	22599384	22600359	-	solo-LTR233	974	LTR5_Hs
4	30234525	30235535	-	solo-LTR234	1009	LTR5A
4	43003649	43004678	-	solo-LTR235	1028	LTR5A
4	48287371	48288348	-	solo-LTR236	976	LTR5_Hs
4	49031117	49032114	+	solo-LTR237	996	LTR5B
4	63806594	63807563	+	solo-LTR238	968	LTR5_Hs
4	65221594	65222586	+	solo-LTR239	991	LTR5B
4	67224473	67225441	-	solo-LTR240	967	LTR5_Hs
4	69147195	69148144	-	solo-LTR241	948	LTR5_Hs
4	69393956	69394989	+	solo-LTR242	1032	LTR5A
4	69559183	69560137	+	solo-LTR243	953	LTR5_Hs
4	72994939	72995908	-	solo-LTR244	968	LTR5_Hs
4	76211804	76212799	-	solo-LTR245	994	LTR5B
4	88667462	88668457	-	solo-LTR246	994	LTR5B
4	97445255	97446023	-	solo-LTR247	767	LTR5B
4	105092122	105093151	+	solo-LTR248	1028	LTR5A
4	108649853	108650858	-	solo-LTR249	1004	LTR5B
4	118104274	118105236	+	solo-LTR250	961	LTR5_Hs
4	120263687	120264654	-	solo-LTR251	966	LTR5_Hs
4	120317519	120318487	+	solo-LTR252	967	LTR5_Hs
4	122317707	122318709	+	solo-LTR253	1001	LTR5A
4	122367305	122368199	-	solo-LTR254	893	LTR5A
4	128360630	128361632	-	solo-LTR255	1001	LTR5A
4	134967140	134968140	-	solo-LTR256	999	LTR5B
4	136459201	136460194	+	solo-LTR257	992	LTR5B
4	157225912	157226870	-	solo-LTR258	957	LTR5_Hs
4	157307504	157308523	-	solo-LTR259	1018	LTR5A
4	160897638	160898603	-	solo-LTR260	964	LTR5_Hs
4	163339628	163340624	+	solo-LTR261	995	LTR5B
4	165826664	165827635	-	solo-LTR262	970	LTR5_Hs
4	165896520	165897534	+	solo-LTR263	1013	LTR5A
4	165911533	165912502	+	solo-LTR264	968	LTR5_Hs
4	165994282	165995273	+	solo-LTR265	990	LTR5B
4	167014213	167015238	-	solo-LTR266	1024	LTR5B
4	175301211	175302136	+	solo-LTR267	924	LTR5_Hs
4	175304178	175305153	+	solo-LTR268	974	LTR5_Hs
4	175321909	175322883	+	solo-LTR269	973	LTR5_Hs
4	180474323	180475293	-	solo-LTR270	969	LTR5_Hs
4	184647420	184648434	-	solo-LTR271	1013	LTR5A
4	186971209	186972161	+	solo-LTR272	951	LTR5_Hs
5	196897	197896	-	solo-LTR273	998	LTR5A
5	1567505	1568461	-	solo-LTR274	955	LTR5B
5	1596090	1597059	-	solo-LTR275	968	LTR5_Hs
5	4925039	4926009	+	solo-LTR276	969	LTR5_Hs
5	8937852	8938820	+	solo-LTR277	967	LTR5_Hs
5	18578561	18579531	+	solo-LTR278	969	LTR5_Hs
5	24465846	24466886	+	solo-LTR279	1039	LTR5A
5	26197525	26198533	+	solo-LTR280	1007	LTR5A
5	35176485	35177455	+	solo-LTR281	969	LTR5_Hs
5	37671997	37672992	+	solo-LTR282	994	LTR5B
5	39828154	39829186	-	solo-LTR283	1031	LTR5A
5	43058235	43059213	+	solo-LTR284	977	LTR5B
5	43077122	43078108	-	solo-LTR285	985	LTR5B
5	43580548	43581491	+	solo-LTR286	942	LTR5_Hs
5	44730587	44731556	-	solo-LTR287	968	LTR5_Hs
5	54866906	54867867	+	solo-LTR288	960	LTR5_Hs
5	55452822	55453794	+	solo-LTR289	971	LTR5_Hs
5	56842462	56843491	+	solo-LTR290	1028	LTR5A
5	58759610	58760580	+	solo-LTR291	969	LTR5_Hs
5	74901656	74902617	-	solo-LTR292	960	LTR5_Hs
5	76240782	76241775	+	solo-LTR293	992	LTR5B
5	78205187	78206186	+	solo-LTR294	998	LTR5B
5	79406968	79408476	+	solo-LTR295	1507	LTR5B
5	95146717	95147703	+	solo-LTR296	985	LTR5B
5	98664095	98665121	+	solo-LTR297	1025	LTR5A
5	99941741	99942752	+	solo-LTR298	1010	LTR5A
5	100318751	100319724	-	solo-LTR299	972	LTR5_Hs
5	105594868	105595832	-	solo-LTR300	963	LTR5_Hs
5	114682269	114683263	+	solo-LTR301	993	LTR5B
5	114784082	114785070	+	solo-LTR302	987	LTR5B
5	116156833	116157794	+	solo-LTR303	960	LTR5_Hs
5	119530532	119531346	-	solo-LTR304	813	LTR5_Hs
5	149322034	149323027	-	solo-LTR305	992	LTR5B
5	149833322	149834280	-	solo-LTR306	957	LTR5_Hs
5	150370040	150371035	-	solo-LTR307	994	LTR5B
5	150805714	150806702	-	solo-LTR308	987	LTR5B
5	152176848	152177875	-	solo-LTR309	1026	LTR5A
5	156461013	156461995	-	solo-LTR310	981	LTR5B
5	157112964	157113933	-	solo-LTR311	968	LTR5B
5	161797110	161798130	+	solo-LTR312	1019	LTR5A
5	169423877	169424838	-	solo-LTR313	960	LTR5_Hs
5	178225075	178226041	+	solo-LTR314	965	LTR5_Hs
5	178940962	178941931	-	solo-LTR315	968	LTR5_Hs
5	180116550	180117566	-	solo-LTR316	1015	LTR5A
5	180254267	180255232	+	solo-LTR317	964	LTR5_Hs
5	180693861	180694827	-	solo-LTR318	965	LTR5_Hs
6	2908895	2909864	+	solo-LTR319	968	LTR5_Hs
6	2926097	2926938	-	solo-LTR320	840	LTR5B
6	10584165	10585139	-	solo-LTR321	973	LTR5B
6	18226997	18227927	+	solo-LTR322	929	LTR5_Hs
6	24400273	24401247	-	solo-LTR323	973	LTR5_Hs
6	24662044	24663019	+	solo-LTR324	974	LTR5B
6	25748709	25749706	-	solo-LTR325	996	LTR5B
6	26641718	26642729	+	solo-LTR326	1010	LTR5B
6	26756249	26757210	-	solo-LTR327	960	LTR5_Hs
6	27564498	27565480	-	solo-LTR328	981	LTR5B
6	27742237	27743207	-	solo-LTR329	969	LTR5_Hs
6	32624901	32625860	-	solo-LTR330	958	LTR5_Hs
6	32745843	32746812	-	solo-LTR331	968	LTR5_Hs
6	33089713	33090711	-	solo-LTR332	997	LTR5B
6	33777735	33778696	-	solo-LTR333	960	LTR5_Hs
6	34687235	34688205	-	solo-LTR334	969	LTR5_Hs
6	43207227	43208263	-	solo-LTR335	1035	LTR5A
6	44295783	44296746	-	solo-LTR336	962	LTR5_Hs
6	52613075	52614103	-	solo-LTR337	1027	LTR5A
6	52626626	52627596	+	solo-LTR338	969	LTR5_Hs
6	52748045	52749062	+	solo-LTR339	1016	LTR5A
6	52787476	52788438	+	solo-LTR340	961	LTR5_Hs
6	52812494	52813511	-	solo-LTR341	1016	LTR5A
6	76413793	76414811	-	solo-LTR342	1017	LTR5B
6	79568503	79569472	+	solo-LTR343	968	LTR5_Hs
6	81344389	81345387	+	solo-LTR344	997	LTR5A
6	89091305	89092274	+	solo-LTR345	968	LTR5_Hs
6	90600538	90601484	+	solo-LTR346	945	LTR5_Hs
6	93883082	93884048	+	solo-LTR347	965	LTR5_Hs
6	96008497	96009462	-	solo-LTR348	964	LTR5_Hs
6	99877245	99878203	+	solo-LTR349	957	LTR5_Hs
6	111576298	111577258	-	solo-LTR350	959	LTR5_Hs
6	121252582	121253559	+	solo-LTR351	976	LTR5_Hs
6	126096991	126097961	-	solo-LTR352	969	LTR5_Hs
6	131799796	131800784	+	solo-LTR353	987	LTR5B
6	133041943	133042913	-	solo-LTR354	969	LTR5B
6	134980246	134981215	-	solo-LTR355	968	LTR5_Hs
6	138165604	138166478	+	solo-LTR356	873	LTR5_Hs
6	141417344	141418373	-	solo-LTR357	1028	LTR5A
6	151776343	151777320	-	solo-LTR358	976	LTR5_Hs
6	158173244	158174213	-	solo-LTR359	968	LTR5_Hs
6	160215767	160216727	-	solo-LTR360	959	LTR5_Hs
6	160503941	160504973	-	solo-LTR361	1031	LTR5A
6	165913764	165914734	+	solo-LTR362	969	LTR5_Hs
6	169746378	169747341	-	solo-LTR363	962	LTR5_Hs
7	2429040	2430007	-	solo-LTR364	966	LTR5_Hs
7	6899864	6900880	-	solo-LTR365	1015	LTR5A
7	6923004	6924020	-	solo-LTR366	1015	LTR5A
7	6941626	6942594	+	solo-LTR367	967	LTR5_Hs
7	7041406	7042331	-	solo-LTR368	924	LTR5_Hs
7	16237345	16238314	+	solo-LTR369	968	LTR5_Hs
7	23079473	23080442	+	solo-LTR370	968	LTR5_Hs
7	23796827	23797798	-	solo-LTR371	970	LTR5_Hs
7	27781277	27782240	-	solo-LTR372	962	LTR5_Hs
7	32553218	32554045	-	solo-LTR373	826	LTR5B
7	38270443	38271458	-	solo-LTR374	1014	LTR5A
7	48029274	48030236	+	solo-LTR375	961	LTR5_Hs
7	54742892	54743824	-	solo-LTR376	931	LTR5_Hs
7	56010583	56011596	-	solo-LTR377	1012	LTR5A
7	62079588	62080589	+	solo-LTR378	1000	LTR5A
7	64703395	64704356	-	solo-LTR379	960	LTR5_Hs
7	64725165	64726046	-	solo-LTR380	880	LTR5_Hs
7	66083943	66084913	-	solo-LTR381	969	LTR5_Hs
7	67568738	67569752	-	solo-LTR382	1013	LTR5A
7	72421751	72422735	+	solo-LTR383	983	LTR5B
7	73164024	73165015	-	solo-LTR384	990	LTR5B
7	75042164	75043148	-	solo-LTR385	983	LTR5B
7	79380141	79381135	-	solo-LTR386	993	LTR5B
7	97570327	97571358	-	solo-LTR387	1030	LTR5A
7	99029376	99030392	+	solo-LTR388	1015	LTR5B
7	100793133	100794102	-	solo-LTR389	968	LTR5_Hs
7	102478956	102479953	+	solo-LTR390	996	LTR5B
7	104789085	104790112	+	solo-LTR391	1026	LTR5A
7	112981571	112982532	-	solo-LTR392	960	LTR5_Hs
7	118740299	118741264	-	solo-LTR393	964	LTR5_Hs
7	123420689	123421658	+	solo-LTR394	968	LTR5_Hs
7	124861222	124862191	-	solo-LTR395	968	LTR5_Hs
7	125579765	125580746	+	solo-LTR396	980	LTR5B
7	125808212	125809181	+	solo-LTR397	968	LTR5_Hs
7	139152149	139153119	+	solo-LTR398	969	LTR5_Hs
7	140252782	140253742	-	solo-LTR399	959	LTR5_Hs
7	143693217	143694232	-	solo-LTR400	1014	LTR5B
7	150724099	150725056	+	solo-LTR401	956	LTR5_Hs
7	158029481	158030450	+	solo-LTR402	968	LTR5_Hs
8	202772	203782	+	solo-LTR403	1009	LTR5B
8	6937464	6938467	+	solo-LTR404	1002	LTR5A
8	7098174	7099191	-	solo-LTR405	1016	LTR5A
8	7118049	7119082	-	solo-LTR406	1032	LTR5A
8	7125671	7126704	-	solo-LTR407	1032	LTR5A
8	7133293	7134326	-	solo-LTR408	1032	LTR5A
8	7140915	7141948	-	solo-LTR409	1032	LTR5A
8	7148537	7149570	-	solo-LTR410	1032	LTR5A
8	7156157	7157190	-	solo-LTR411	1032	LTR5A
8	7404918	7405962	+	solo-LTR412	1043	LTR5A
8	7412573	7413607	+	solo-LTR413	1033	LTR5A
8	7420223	7421257	+	solo-LTR414	1033	LTR5A
8	7427869	7428902	+	solo-LTR415	1032	LTR5A
8	7435518	7436551	+	solo-LTR416	1032	LTR5A
8	7455420	7456437	+	solo-LTR417	1016	LTR5A
8	7556718	7557735	-	solo-LTR418	1016	LTR5A
8	7576588	7577621	-	solo-LTR419	1032	LTR5A
8	7584236	7585269	-	solo-LTR420	1032	LTR5A
8	7591884	7592917	-	solo-LTR421	1032	LTR5A
8	7599531	7600564	-	solo-LTR422	1032	LTR5A
8	7607179	7608212	-	solo-LTR423	1032	LTR5A
8	7614827	7615860	-	solo-LTR424	1032	LTR5A
8	7622475	7623509	-	solo-LTR425	1033	LTR5A
8	7630123	7631166	-	solo-LTR426	1042	LTR5A
8	7868218	7869251	+	solo-LTR427	1032	LTR5A
8	7875862	7876895	+	solo-LTR428	1032	LTR5A
8	7883508	7884543	+	solo-LTR429	1034	LTR5A
8	7903417	7904434	+	solo-LTR430	1016	LTR5A
8	11885121	11886152	-	solo-LTR431	1030	LTR5A
8	12028633	12029655	+	solo-LTR432	1021	LTR5A
8	12270952	12271974	+	solo-LTR433	1021	LTR5A
8	12535915	12536942	-	solo-LTR434	1026	LTR5A
8	18651457	18652426	+	solo-LTR435	968	LTR5_Hs
8	37050884	37051853	-	solo-LTR436	968	LTR5_Hs
8	39504500	39505512	-	solo-LTR437	1011	LTR5B
8	39508311	39509277	-	solo-LTR438	965	LTR5_Hs
8	42650835	42651806	-	solo-LTR439	970	LTR5_Hs
8	43594680	43595649	-	solo-LTR440	968	LTR5_Hs
8	47342596	47343626	-	solo-LTR441	1029	LTR5A
8	47351539	47352553	-	solo-LTR442	1013	LTR5A
8	47367128	47368146	-	solo-LTR443	1017	LTR5A
8	48087654	48088615	-	solo-LTR444	960	LTR5_Hs
8	54944239	54945208	-	solo-LTR445	968	LTR5_Hs
8	58112160	58113123	-	solo-LTR446	962	LTR5_Hs
8	59584296	59585263	-	solo-LTR447	966	LTR5_Hs
8	67225289	67226314	-	solo-LTR448	1024	LTR5A
8	79351000	79351968	+	solo-LTR449	967	LTR5_Hs
8	91696258	91697227	+	solo-LTR450	968	LTR5_Hs
8	91697226	91698074	+	solo-LTR451	847	LTR5_Hs
8	113784401	113785371	+	solo-LTR452	969	LTR5_Hs
8	120929570	120930497	+	solo-LTR453	926	LTR5_Hs
8	138426587	138427555	-	solo-LTR454	967	LTR5_Hs
8	140061131	140062122	-	solo-LTR455	990	LTR5B
8	140062366	140063366	+	solo-LTR456	999	LTR5B
8	143910257	143911220	+	solo-LTR457	962	LTR5_Hs
8	144050095	144051096	-	solo-LTR458	1000	LTR5B
8	144082188	144083176	+	solo-LTR459	987	LTR5B
8	144148887	144149873	-	solo-LTR460	985	LTR5B
8	144369458	144370421	-	solo-LTR461	962	LTR5_Hs
8	144914157	144915127	+	solo-LTR462	969	LTR5_Hs
8	144931879	144932834	-	solo-LTR463	954	LTR5_Hs
8	145200616	145201617	+	solo-LTR464	1000	LTR5A
8	145445824	145446825	+	solo-LTR465	1000	LTR5A
8	145635613	145636643	+	solo-LTR466	1029	LTR5B
8	146021277	146022246	+	solo-LTR467	968	LTR5_Hs
8	146174831	146175832	+	solo-LTR468	1000	LTR5B
9	5082034	5082999	-	solo-LTR469	964	LTR5B
9	11894518	11895489	-	solo-LTR470	970	LTR5_Hs
9	17445357	17446326	+	solo-LTR471	968	LTR5_Hs
9	26715146	26716176	-	solo-LTR472	1029	LTR5_Hs
9	28880201	28881212	+	solo-LTR473	1010	LTR5A
9	31632875	31633844	-	solo-LTR474	968	LTR5_Hs
9	32950330	32951315	+	solo-LTR475	984	LTR5B
9	33514864	33515834	-	solo-LTR476	969	LTR5_Hs
9	42483750	42484726	+	solo-LTR477	975	LTR5_Hs
9	43017184	43018160	-	solo-LTR478	975	LTR5_Hs
9	44005136	44006112	-	solo-LTR479	975	LTR5_Hs
9	66352574	66353550	-	solo-LTR480	975	LTR5_Hs
9	66734517	66735529	-	solo-LTR481	1011	LTR5B
9	68277341	68278302	-	solo-LTR482	960	LTR5_Hs
9	69178388	69179421	+	solo-LTR483	1032	LTR5A
9	69491187	69492162	+	solo-LTR484	974	LTR5_Hs
9	69914702	69915714	-	solo-LTR485	1011	LTR5B
9	70940144	70941177	-	solo-LTR486	1032	LTR5A
9	72378051	72379020	-	solo-LTR487	968	LTR5_Hs
9	75702121	75703090	-	solo-LTR488	968	LTR5_Hs
9	79918337	79919368	-	solo-LTR489	1030	LTR5A
9	86982357	86983354	-	solo-LTR490	996	LTR5B
9	90399856	90400847	-	solo-LTR491	990	LTR5B
9	92928523	92929544	+	solo-LTR492	1020	LTR5B
9	99994416	99995375	+	solo-LTR493	958	LTR5_Hs
9	111356891	111357852	+	solo-LTR494	960	LTR5_Hs
9	113588529	113589498	+	solo-LTR495	968	LTR5_Hs
9	114637581	114638549	+	solo-LTR496	967	LTR5_Hs
9	116141338	116142333	-	solo-LTR497	994	LTR5B
9	124191382	124192351	+	solo-LTR498	968	LTR5_Hs
9	125210206	125211203	-	solo-LTR499	996	LTR5B
9	129478789	129479806	+	solo-LTR500	1016	LTR5A
9	134232104	134233063	+	solo-LTR501	958	LTR5_Hs
9	136158969	136159967	+	solo-LTR502	997	LTR5B
9	136822900	136823863	+	solo-LTR503	962	LTR5_Hs
9	136957556	136958526	-	solo-LTR504	969	LTR5_Hs
9	137606779	137607741	-	solo-LTR505	961	LTR5_Hs
9	139690983	139691906	+	solo-LTR506	922	LTR5B
9	140010810	140011681	+	solo-LTR507	870	LTR5B
9	141027399	141028378	+	solo-LTR508	978	LTR5B
10	3103659	3104632	+	solo-LTR509	972	LTR5_Hs
10	4945147	4946148	-	solo-LTR510	1000	LTR5B
10	6206446	6207420	-	solo-LTR511	973	LTR5B
10	16291995	16292976	+	solo-LTR512	980	LTR5B
10	19798734	19799693	-	solo-LTR513	958	LTR5_Hs
10	26170030	26171058	-	solo-LTR514	1027	LTR5A
10	26665812	26666773	-	solo-LTR515	960	LTR5_Hs
10	27182397	27183366	+	solo-LTR516	968	LTR5_Hs
10	29715638	29716669	+	solo-LTR517	1030	LTR5A
10	33183382	33184411	+	solo-LTR518	1028	LTR5A
10	37782251	37783221	+	solo-LTR519	969	LTR5_Hs
10	42526054	42527021	-	solo-LTR520	966	LTR5_Hs
10	43832649	43833618	+	solo-LTR521	968	LTR5_Hs
10	48341522	48342512	+	solo-LTR522	989	LTR5B
10	67168986	67169954	-	solo-LTR523	967	LTR5_Hs
10	70285427	70286393	+	solo-LTR524	965	LTR5_Hs
10	72016945	72017977	+	solo-LTR525	1031	LTR5A
10	81504347	81505346	+	solo-LTR526	998	LTR5B
10	82565636	82566667	+	solo-LTR527	1030	LTR5A
10	89026568	89027567	+	solo-LTR528	998	LTR5B
10	89229921	89230920	-	solo-LTR529	998	LTR5B
10	92061408	92062364	-	solo-LTR530	955	LTR5_Hs
10	96956949	96957979	-	solo-LTR531	1029	LTR5A
10	98163022	98164025	+	solo-LTR532	1002	LTR5A
10	99459575	99460603	+	solo-LTR533	1027	LTR5A
10	102793288	102794317	-	solo-LTR534	1028	LTR5A
10	104151200	104152153	+	solo-LTR535	952	LTR5_Hs
10	104214130	104215092	-	solo-LTR536	961	LTR5_Hs
10	123689448	123690420	-	solo-LTR537	971	LTR5B
10	127628648	127629642	-	solo-LTR538	993	LTR5B
10	132426219	132427183	+	solo-LTR539	963	LTR5_Hs
10	135354557	135355521	-	solo-LTR540	963	LTR5_Hs
10	135423466	135424445	+	solo-LTR541	978	LTR5A
11	201714	202704	+	solo-LTR542	989	LTR5B
11	3415780	3416797	-	solo-LTR543	1016	LTR5A
11	3614887	3615915	-	solo-LTR544	1027	LTR5A
11	9340321	9341251	-	solo-LTR545	929	LTR5_Hs
11	10412854	10413823	-	solo-LTR546	968	LTR5_Hs
11	18921662	18922623	+	solo-LTR547	960	LTR5B
11	23114047	23114959	-	solo-LTR548	911	LTR5A
11	24467638	24468598	+	solo-LTR549	959	LTR5_Hs
11	25562259	25563273	+	solo-LTR550	1013	LTR5A
11	33070886	33071831	-	solo-LTR551	944	LTR5_Hs
11	37880486	37881451	+	solo-LTR552	964	LTR5_Hs
11	37952120	37953139	+	solo-LTR553	1018	LTR5A
11	50090309	50091336	-	solo-LTR554	1026	LTR5A
11	50305594	50306621	+	solo-LTR555	1026	LTR5A
11	55198469	55199435	+	solo-LTR556	965	LTR5_Hs
11	55825135	55826098	+	solo-LTR557	962	LTR5_Hs
11	56270054	56271182	-	solo-LTR558	1127	LTR5B
11	56385792	56386787	-	solo-LTR559	994	LTR5B
11	56486132	56487157	+	solo-LTR560	1024	LTR5B
11	58903762	58904736	+	solo-LTR561	973	LTR5B
11	59448641	59449609	+	solo-LTR562	967	LTR5B
11	60526579	60527578	+	solo-LTR563	998	LTR5B
11	61422483	61423448	-	solo-LTR564	964	LTR5_Hs
11	61962130	61963100	+	solo-LTR565	969	LTR5_Hs
11	61983419	61984411	+	solo-LTR566	991	LTR5B
11	62094070	62095038	+	solo-LTR567	967	LTR5_Hs
11	62149670	62150563	-	solo-LTR568	892	LTR5_Hs
11	62625988	62626948	-	solo-LTR569	959	LTR5_Hs
11	63295441	63296410	-	solo-LTR570	968	LTR5_Hs
11	63297784	63298753	-	solo-LTR571	968	LTR5_Hs
11	64790674	64791501	-	solo-LTR572	826	LTR5B
11	65290258	65291236	+	solo-LTR573	977	LTR5B
11	67370823	67371784	-	solo-LTR574	960	LTR5_Hs
11	67483959	67484973	-	solo-LTR575	1013	LTR5A
11	67506806	67507820	-	solo-LTR576	1013	LTR5A
11	67525358	67526320	+	solo-LTR577	961	LTR5_Hs
11	67597454	67598481	-	solo-LTR578	1026	LTR5A
11	67635433	67636394	-	solo-LTR579	960	LTR5_Hs
11	67735717	67736748	-	solo-LTR580	1030	LTR5A
11	71245747	71246740	+	solo-LTR581	992	LTR5B
11	71310419	71311435	+	solo-LTR582	1015	LTR5A
11	71337041	71338072	+	solo-LTR583	1030	LTR5A
11	71610413	71611428	+	solo-LTR584	1014	LTR5A
11	71875416	71876385	+	solo-LTR585	968	LTR5_Hs
11	76422128	76423154	+	solo-LTR586	1025	LTR5A
11	93477861	93478818	-	solo-LTR587	956	LTR5B
11	96457131	96458100	+	solo-LTR588	968	LTR5_Hs
11	105135576	105136481	+	solo-LTR589	904	LTR5_Hs
11	113647760	113648778	+	solo-LTR590	1017	LTR5A
11	118878810	118879841	-	solo-LTR591	1030	LTR5A
11	118909980	118910870	-	solo-LTR592	889	LTR5_Hs
11	123150409	123151418	+	solo-LTR593	1008	LTR5A
12	4830395	4831365	-	solo-LTR594	969	LTR5_Hs
12	5646181	5647122	+	solo-LTR595	940	LTR5_Hs
12	6300600	6301392	-	solo-LTR596	791	LTR5_Hs
12	6906567	6907333	-	solo-LTR597	765	LTR5B
12	6995022	6995985	-	solo-LTR598	962	LTR5_Hs
12	8372773	8373803	+	solo-LTR599	1029	LTR5A
12	8417279	8418309	-	solo-LTR600	1029	LTR5A
12	8561812	8562842	-	solo-LTR601	1029	LTR5A
12	8584001	8585035	-	solo-LTR602	1033	LTR5A
12	8614526	8615495	+	solo-LTR603	968	LTR5_Hs
12	8788255	8789205	+	solo-LTR604	949	LTR5_Hs
12	9753059	9754028	+	solo-LTR605	968	LTR5_Hs
12	10723865	10724835	-	solo-LTR606	969	LTR5_Hs
12	21797874	21798865	+	solo-LTR607	990	LTR5_Hs
12	30084985	30085954	-	solo-LTR608	968	LTR5_Hs
12	32252443	32253412	+	solo-LTR609	968	LTR5_Hs
12	34333206	34334237	-	solo-LTR610	1030	LTR5A
12	38131888	38132857	-	solo-LTR611	968	LTR5_Hs
12	38389332	38390356	+	solo-LTR612	1023	LTR5A
12	42723580	42724502	-	solo-LTR613	921	LTR5B
12	42781519	42782513	+	solo-LTR614	993	LTR5B
12	49509422	49510456	+	solo-LTR615	1033	LTR5A
12	51848069	51849038	-	solo-LTR616	968	LTR5_Hs
12	55727213	55728183	+	solo-LTR617	969	LTR5_Hs
12	56794143	56795109	-	solo-LTR618	965	LTR5_Hs
12	57215890	57216919	+	solo-LTR619	1028	LTR5A
12	58936943	58937905	-	solo-LTR620	961	LTR5_Hs
12	59501993	59502965	+	solo-LTR621	971	LTR5_Hs
12	73402501	73403475	-	solo-LTR622	973	LTR5_Hs
12	73741712	73742702	-	solo-LTR623	989	LTR5B
12	75838610	75839597	+	solo-LTR624	986	LTR5B
12	85862716	85863681	-	solo-LTR625	964	LTR5_Hs
12	93468177	93469145	+	solo-LTR626	967	LTR5_Hs
12	105872335	105873305	-	solo-LTR627	969	LTR5_Hs
12	108390811	108391838	-	solo-LTR628	1026	LTR5A
12	118543787	118544748	+	solo-LTR629	960	LTR5_Hs
12	123235405	123236378	-	solo-LTR630	972	LTR5_Hs
12	123977187	123978120	+	solo-LTR631	932	LTR5_Hs
12	127443222	127444210	-	solo-LTR632	987	LTR5B
13	19294133	19295057	+	solo-LTR633	923	LTR5_Hs
13	20174356	20175325	+	solo-LTR634	968	LTR5_Hs
13	23387787	23388759	-	solo-LTR635	971	LTR5_Hs
13	25165729	25166668	+	solo-LTR636	938	LTR5_Hs
13	25530682	25531624	-	solo-LTR637	941	LTR5_Hs
13	43284922	43285939	+	solo-LTR638	1016	LTR5A
13	43614678	43615645	-	solo-LTR639	966	LTR5_Hs
13	50173156	50174126	+	solo-LTR640	969	LTR5_Hs
13	54840940	54841901	-	solo-LTR641	960	LTR5_Hs
13	70189008	70189974	-	solo-LTR642	965	LTR5_Hs
13	79220935	79221922	+	solo-LTR643	986	LTR5B
13	95920273	95921257	+	solo-LTR644	983	LTR5_Hs
13	99416590	99417605	+	solo-LTR645	1014	LTR5A
13	111489579	111490561	-	solo-LTR646	981	LTR5B
13	114947384	114948413	-	solo-LTR647	1028	LTR5A
14	19095928	19096952	+	solo-LTR648	1023	LTR5B
14	19717120	19718131	+	solo-LTR649	1010	LTR5B
14	19857263	19858294	-	solo-LTR650	1030	LTR5A
14	20552744	20553715	+	solo-LTR651	970	LTR5_Hs
14	20709713	20710737	-	solo-LTR652	1023	LTR5A
14	20737080	20738049	+	solo-LTR653	968	LTR5_Hs
14	23193892	23194861	-	solo-LTR654	968	LTR5_Hs
14	24450701	24451698	-	solo-LTR655	996	LTR5B
14	24493506	24494495	-	solo-LTR656	988	LTR5B
14	38587302	38588272	+	solo-LTR657	969	LTR5_Hs
14	45682923	45683893	+	solo-LTR658	969	LTR5_Hs
14	45862783	45863769	+	solo-LTR659	985	LTR5B
14	55219321	55220340	-	solo-LTR660	1018	LTR5A
14	55491266	55492221	+	solo-LTR661	954	LTR5_Hs
14	65445304	65446273	-	solo-LTR662	968	LTR5_Hs
14	78101621	78102588	-	solo-LTR663	966	LTR5_Hs
14	78127739	78128708	-	solo-LTR664	968	LTR5_Hs
14	78261015	78261977	-	solo-LTR665	961	LTR5_Hs
14	87486484	87487323	+	solo-LTR666	838	LTR5_Hs
14	88490683	88491650	+	solo-LTR667	966	LTR5B
14	93286323	93287323	-	solo-LTR668	999	LTR5B
14	94948541	94949547	+	solo-LTR669	1005	LTR5B
14	95092473	95093480	+	solo-LTR670	1006	LTR5A
14	96195661	96196438	-	solo-LTR671	776	LTR5B
14	100778126	100779095	-	solo-LTR672	968	LTR5_Hs
14	103991251	103992241	-	solo-LTR673	989	LTR5B
14	105739803	105740811	+	solo-LTR674	1007	LTR5B
14	106021212	106022141	+	solo-LTR675	928	LTR5B
14	106198769	106199769	+	solo-LTR676	999	LTR5B
14	106487459	106488487	-	solo-LTR677	1027	LTR5A
14	106903183	106904145	-	solo-LTR678	961	LTR5B
15	20071351	20072364	+	solo-LTR679	1012	LTR5B
15	22790363	22791351	+	solo-LTR680	987	LTR5B
15	40936148	40937167	-	solo-LTR681	1018	LTR5A
15	44520791	44521811	+	solo-LTR682	1019	LTR5A
15	59125539	59126495	-	solo-LTR683	955	LTR5_Hs
15	65518878	65519847	-	solo-LTR684	968	LTR5_Hs
15	66025989	66026959	+	solo-LTR685	969	LTR5_Hs
15	75615631	75616601	-	solo-LTR686	969	LTR5B
15	76163193	76164163	-	solo-LTR687	969	LTR5_Hs
15	78513392	78514381	-	solo-LTR688	988	LTR5B
15	80227588	80228582	-	solo-LTR689	993	LTR5B
15	89083781	89084750	+	solo-LTR690	968	LTR5_Hs
15	90889791	90890818	-	solo-LTR691	1026	LTR5A
15	91516335	91517298	+	solo-LTR692	962	LTR5B
15	96327962	96328911	-	solo-LTR693	948	LTR5_Hs
15	98172330	98173361	-	solo-LTR694	1030	LTR5A
15	102400178	102401147	-	solo-LTR695	968	LTR5_Hs
16	437822	438797	-	solo-LTR696	974	LTR5B
16	1980828	1981858	+	solo-LTR697	1029	LTR5A
16	5804387	5805356	-	solo-LTR698	968	LTR5_Hs
16	8228761	8229730	-	solo-LTR699	968	LTR5_Hs
16	10923304	10924342	-	solo-LTR700	1037	LTR5A
16	14730002	14730963	-	solo-LTR701	960	LTR5_Hs
16	21233106	21234069	-	solo-LTR702	962	LTR5_Hs
16	23610803	23611764	+	solo-LTR703	960	LTR5_Hs
16	29751560	29752546	+	solo-LTR704	985	LTR5B
16	31516017	31516848	+	solo-LTR705	830	LTR5B
16	33946551	33947565	+	solo-LTR706	1013	LTR5A
16	34387806	34388827	+	solo-LTR707	1020	LTR5A
16	34438947	34439953	+	solo-LTR708	1005	LTR5B
16	34863178	34864176	+	solo-LTR709	997	LTR5B
16	35189924	35190893	-	solo-LTR710	968	LTR5_Hs
16	47898368	47899337	+	solo-LTR711	968	LTR5_Hs
16	66661630	66662639	-	solo-LTR712	1008	LTR5B
16	66989276	66990306	-	solo-LTR713	1029	LTR5B
16	74833300	74834258	-	solo-LTR714	957	LTR5_Hs
16	83912789	83913787	-	solo-LTR715	997	LTR5B
17	4977973	4978941	-	solo-LTR716	967	LTR5_Hs
17	6549701	6550680	+	solo-LTR717	978	LTR5B
17	6991650	6992952	+	solo-LTR718	1301	LTR5B
17	7062389	7063376	+	solo-LTR719	986	LTR5B
17	16303161	16304440	+	solo-LTR720	1278	LTR5A
17	16738192	16739171	-	solo-LTR721	978	LTR5_Hs
17	17514240	17515198	-	solo-LTR722	957	LTR5_Hs
17	18206276	18207254	+	solo-LTR723	977	LTR5B
17	18340196	18341172	+	solo-LTR724	975	LTR5_Hs
17	19408269	19409235	-	solo-LTR725	965	LTR5_Hs
17	19423022	19424027	+	solo-LTR726	1004	LTR5B
17	20409861	20410837	-	solo-LTR727	975	LTR5_Hs
17	21756234	21757224	+	solo-LTR728	989	LTR5A
17	28890406	28891179	-	solo-LTR729	772	LTR5_Hs
17	28921460	28922356	-	solo-LTR730	895	LTR5B
17	29027057	29028026	-	solo-LTR731	968	LTR5_Hs
17	34467436	34468409	+	solo-LTR732	972	LTR5_Hs
17	41432320	41433281	+	solo-LTR733	960	LTR5_Hs
17	44360978	44361947	-	solo-LTR734	968	LTR5_Hs
17	52278933	52279902	+	solo-LTR735	968	LTR5_Hs
17	57367466	57368278	-	solo-LTR736	811	LTR5_Hs
17	62926138	62927101	+	solo-LTR737	962	LTR5_Hs
17	65322960	65323887	-	solo-LTR738	926	LTR5_Hs
17	66600131	66601092	-	solo-LTR739	960	LTR5_Hs
17	78525006	78525976	-	solo-LTR740	969	LTR5_Hs
17	80702406	80703373	-	solo-LTR741	966	LTR5_Hs
18	90212	91194	-	solo-LTR742	981	LTR5B
18	2000813	2001782	-	solo-LTR743	968	LTR5_Hs
18	4917276	4918246	-	solo-LTR744	969	LTR5_Hs
18	15343744	15344756	-	solo-LTR745	1011	LTR5B
18	23781797	23782766	-	solo-LTR746	968	LTR5_Hs
18	24507239	24508203	-	solo-LTR747	963	LTR5_Hs
18	29390462	29391445	+	solo-LTR748	982	LTR5_Hs
18	38763830	38764801	+	solo-LTR749	970	LTR5_Hs
18	43668274	43669265	+	solo-LTR750	990	LTR5B
18	47930563	47931541	-	solo-LTR751	977	LTR5B
18	64744018	64744989	-	solo-LTR752	970	LTR5_Hs
18	65772477	65773445	-	solo-LTR753	967	LTR5_Hs
18	66609504	66610470	-	solo-LTR754	965	LTR5_Hs
18	66710087	66711057	-	solo-LTR755	969	LTR5_Hs
18	68146359	68147383	+	solo-LTR756	1023	LTR5A
18	77720164	77721063	+	solo-LTR757	898	LTR5_Hs
19	8379774	8380698	+	solo-LTR758	923	LTR5_Hs
19	9787472	9788435	-	solo-LTR759	962	LTR5B
19	9807697	9809755	+	solo-LTR760	2057	LTR5B
19	9894740	9895711	-	solo-LTR761	970	LTR5B
19	9900032	9900972	-	solo-LTR762	939	LTR5B
19	12000431	12001420	-	solo-LTR763	988	LTR5B
19	12342648	12343605	-	solo-LTR764	956	LTR5_Hs
19	15893405	15894403	-	solo-LTR765	997	LTR5B
19	18513276	18514273	+	solo-LTR766	996	LTR5B
19	20066310	20067297	+	solo-LTR767	986	LTR5B
19	20072396	20073391	+	solo-LTR768	994	LTR5B
19	20193149	20194109	+	solo-LTR769	959	LTR5_Hs
19	20267145	20268109	-	solo-LTR770	963	LTR5_Hs
19	20649135	20650105	+	solo-LTR771	969	LTR5_Hs
19	21144363	21145353	+	solo-LTR772	989	LTR5B
19	21750742	21751713	+	solo-LTR773	970	LTR5_Hs
19	21803024	21804042	-	solo-LTR774	1017	LTR5A
19	22466362	22467305	+	solo-LTR775	942	LTR5_Hs
19	23260544	23261567	+	solo-LTR776	1022	LTR5_Hs
19	23875488	23876388	+	solo-LTR777	899	LTR5_Hs
19	23906458	23907426	-	solo-LTR778	967	LTR5_Hs
19	28305160	28306460	+	solo-LTR779	1299	LTR5B
19	28621535	28622505	+	solo-LTR780	969	LTR5_Hs
19	29180217	29181187	-	solo-LTR781	969	LTR5_Hs
19	35411080	35412022	+	solo-LTR782	941	LTR5_Hs
19	35620255	35621251	+	solo-LTR783	995	LTR5B
19	36724257	36725234	-	solo-LTR784	976	LTR5_Hs
19	36738044	36738826	-	solo-LTR785	781	LTR5_Hs
19	36823069	36824038	-	solo-LTR786	968	LTR5_Hs
19	37290499	37291327	+	solo-LTR787	827	LTR5B
19	37497059	37498022	+	solo-LTR788	962	LTR5_Hs
19	37811688	37812580	+	solo-LTR789	891	LTR5_Hs
19	37822291	37823274	+	solo-LTR790	982	LTR5_Hs
19	37992645	37993620	-	solo-LTR791	974	LTR5B
19	38020709	38021669	-	solo-LTR792	959	LTR5_Hs
19	38120850	38121813	-	solo-LTR793	962	LTR5_Hs
19	38356815	38357784	+	solo-LTR794	968	LTR5_Hs
19	39121777	39122729	-	solo-LTR795	951	LTR5_Hs
19	39970100	39971081	+	solo-LTR796	980	LTR5_Hs
19	40178987	40179994	-	solo-LTR797	1006	LTR5B
19	40465136	40466069	-	solo-LTR798	932	LTR5_Hs
19	41328527	41329514	+	solo-LTR799	986	LTR5B
19	41428107	41429096	-	solo-LTR800	988	LTR5B
19	41541948	41542978	-	solo-LTR801	1029	LTR5A
19	42050938	42051969	+	solo-LTR802	1030	LTR5A
19	44557261	44558251	-	solo-LTR803	989	LTR5B
19	44784811	44785711	-	solo-LTR804	899	LTR5_Hs
19	45097416	45098385	+	solo-LTR805	968	LTR5_Hs
19	45142352	45143341	+	solo-LTR806	988	LTR5B
19	47271627	47272625	+	solo-LTR807	997	LTR5B
19	49392891	49393855	+	solo-LTR808	963	LTR5_Hs
19	49394862	49395751	-	solo-LTR809	888	LTR5B
19	52371959	52372952	+	solo-LTR810	992	LTR5B
19	52408943	52409914	+	solo-LTR811	970	LTR5_Hs
19	52411443	52412410	-	solo-LTR812	966	LTR5_Hs
19	52412409	52413233	+	solo-LTR813	823	LTR5B
19	52424402	52425390	+	solo-LTR814	987	LTR5B
19	52428146	52429137	+	solo-LTR815	990	LTR5B
19	52461033	52462029	+	solo-LTR816	995	LTR5B
19	52463494	52464484	-	solo-LTR817	989	LTR5B
19	52486213	52487198	+	solo-LTR818	984	LTR5B
19	52529464	52530421	+	solo-LTR819	956	LTR5B
19	52546383	52547353	+	solo-LTR820	969	LTR5_Hs
19	52554973	52555944	+	solo-LTR821	970	LTR5B
19	52842031	52842985	-	solo-LTR822	953	LTR5B
19	52924207	52925171	-	solo-LTR823	963	LTR5_Hs
19	52988789	52989685	+	solo-LTR824	895	LTR5_Hs
19	53022846	53023667	-	solo-LTR825	820	LTR5B
19	53061948	53062914	+	solo-LTR826	965	LTR5_Hs
19	53200991	53201959	-	solo-LTR827	967	LTR5_Hs
19	53226812	53227799	-	solo-LTR828	986	LTR5B
19	53244009	53245280	+	solo-LTR829	1270	LTR5B
19	53350306	53351296	+	solo-LTR830	989	LTR5B
19	53376052	53376873	-	solo-LTR831	820	LTR5B
19	53439306	53440288	+	solo-LTR832	981	LTR5B
19	53447833	53448814	-	solo-LTR833	980	LTR5B
19	53531159	53532133	-	solo-LTR834	973	LTR5B
19	53923782	53924740	+	solo-LTR835	957	LTR5B
19	53947026	53948014	+	solo-LTR836	987	LTR5B
19	53963190	53964167	-	solo-LTR837	976	LTR5B
19	53971587	53972580	-	solo-LTR838	992	LTR5B
19	54000893	54001852	+	solo-LTR839	958	LTR5B
19	54341878	54342846	+	solo-LTR840	967	LTR5_Hs
19	55455102	55456032	+	solo-LTR841	929	LTR5_Hs
19	55461650	55462617	-	solo-LTR842	966	LTR5_Hs
19	55571056	55572057	+	solo-LTR843	1000	LTR5A
19	56229272	56230251	+	solo-LTR844	978	LTR5B
19	57070699	57071654	-	solo-LTR845	954	LTR5_Hs
19	57197388	57198372	-	solo-LTR846	983	LTR5B
19	58068074	58069068	+	solo-LTR847	993	LTR5B
19	58321696	58322546	+	solo-LTR848	849	LTR5_Hs
19	58334993	58335963	+	solo-LTR849	969	LTR5B
19	58340329	58341323	+	solo-LTR850	993	LTR5B
20	792477	793463	-	solo-LTR851	985	LTR5B
20	3003584	3004541	+	solo-LTR852	956	LTR5B
20	5865650	5866643	+	solo-LTR853	992	LTR5B
20	7936845	7937809	+	solo-LTR854	963	LTR5_Hs
20	15927309	15928306	-	solo-LTR855	996	LTR5B
20	23809957	23810969	-	solo-LTR856	1011	LTR5A
20	23841230	23842195	-	solo-LTR857	964	LTR5_Hs
20	23963276	23964246	+	solo-LTR858	969	LTR5_Hs
20	25214472	25215438	-	solo-LTR859	965	LTR5_Hs
20	25221880	25222851	+	solo-LTR860	970	LTR5_Hs
20	25530977	25531969	-	solo-LTR861	991	LTR5B
20	32714748	32716337	+	solo-LTR862	1588	LTR5B
20	32746412	32747355	+	solo-LTR863	942	LTR5B
20	32839916	32840914	-	solo-LTR864	997	LTR5B
20	33012803	33013798	+	solo-LTR865	994	LTR5B
20	33849925	33850894	-	solo-LTR866	968	LTR5_Hs
20	35596237	35597209	+	solo-LTR867	971	LTR5B
20	40599534	40600503	+	solo-LTR868	968	LTR5_Hs
20	54786835	54787837	-	solo-LTR869	1001	LTR5B
20	58616232	58617195	-	solo-LTR870	962	LTR5_Hs
20	62291041	62292027	-	solo-LTR871	985	LTR5B
21	14396044	14397060	+	solo-LTR872	1015	LTR5B
21	15192199	15193169	+	solo-LTR873	969	LTR5_Hs
21	15653259	15654233	-	solo-LTR874	973	LTR5_Hs
21	19066535	19067501	-	solo-LTR875	965	LTR5_Hs
21	19305034	19306003	-	solo-LTR876	968	LTR5_Hs
21	20475662	20476642	+	solo-LTR877	979	LTR5B
21	34368606	34369595	+	solo-LTR878	988	LTR5B
21	39944779	39945806	+	solo-LTR879	1026	LTR5A
21	42792794	42793763	-	solo-LTR880	968	LTR5_Hs
21	44567238	44568199	-	solo-LTR881	960	LTR5_Hs
21	45702741	45703660	-	solo-LTR882	918	LTR5_Hs
22	16125166	16126178	-	solo-LTR883	1011	LTR5B
22	17540022	17541058	+	solo-LTR884	1035	LTR5A
22	18758765	18759728	+	solo-LTR885	962	LTR5_Hs
22	20363798	20364761	+	solo-LTR886	962	LTR5_Hs
22	20617806	20618769	-	solo-LTR887	962	LTR5_Hs
22	21447627	21448618	+	solo-LTR888	990	LTR5B
22	21559789	21560752	+	solo-LTR889	962	LTR5_Hs
22	22991816	22992789	-	solo-LTR890	972	LTR5_Hs
22	24249269	24250236	+	solo-LTR891	966	LTR5_Hs
22	24606858	24607817	-	solo-LTR892	958	LTR5_Hs
22	25026411	25027378	-	solo-LTR893	966	LTR5_Hs
22	39407519	39408511	-	solo-LTR894	991	LTR5B
X	167836	168808	-	solo-LTR895	971	LTR5A
X	1411179	1412105	-	solo-LTR896	925	LTR5B
X	2018370	2019326	-	solo-LTR897	955	LTR5B
X	17133132	17134100	-	solo-LTR898	967	LTR5_Hs
X	18864609	18865533	-	solo-LTR899	923	LTR5_Hs
X	18998006	18998972	+	solo-LTR900	965	LTR5B
X	23677998	23678949	-	solo-LTR901	950	LTR5_Hs
X	26543582	26544557	-	solo-LTR902	974	LTR5B
X	48413909	48414908	-	solo-LTR903	998	LTR5B
X	55861644	55862641	-	solo-LTR904	996	LTR5B
X	56024201	56025163	-	solo-LTR905	961	LTR5_Hs
X	57361595	57362473	-	solo-LTR906	877	LTR5_Hs
X	58091753	58092738	-	solo-LTR907	984	LTR5B
X	71953007	71953980	+	solo-LTR908	972	LTR5_Hs
X	87227050	87228043	+	solo-LTR909	992	LTR5B
X	89468328	89469281	+	solo-LTR910	952	LTR5_Hs
X	90205612	90206582	+	solo-LTR911	969	LTR5_Hs
X	90425263	90426295	+	solo-LTR912	1031	LTR5A
X	122813496	122814482	+	solo-LTR913	985	LTR5_Hs
X	124913491	124914460	+	solo-LTR914	968	LTR5_Hs
X	126487918	126488927	+	solo-LTR915	1008	LTR5A
X	134164373	134165335	+	solo-LTR916	961	LTR5_Hs
X	134436663	134437627	-	solo-LTR917	963	LTR5_Hs
X	134540022	134540991	+	solo-LTR918	968	LTR5_Hs
X	137377938	137378908	-	solo-LTR919	969	LTR5_Hs
X	137415644	137416613	+	solo-LTR920	968	LTR5_Hs
X	138424072	138425047	-	solo-LTR921	974	LTR5_Hs
X	144802357	144803318	-	solo-LTR922	960	LTR5_Hs
X	148708198	148709190	-	solo-LTR923	991	LTR5B
X	151298089	151299055	+	solo-LTR924	965	LTR5_Hs
X	153749370	153750391	+	solo-LTR925	1020	LTR5A
X	154138252	154139593	+	solo-LTR926	1340	LTR5B
Y	117836	118808	-	solo-LTR927	971	LTR5A
Y	1361179	1362105	-	solo-LTR928	925	LTR5B
Y	1968370	1969326	-	solo-LTR929	955	LTR5B
Y	3650472	3651427	+	solo-LTR930	954	LTR5_Hs
Y	4502062	4503094	+	solo-LTR931	1031	LTR5A
Y	6616928	6617896	+	solo-LTR932	967	LTR5_Hs
Y	7047904	7048864	+	solo-LTR933	959	LTR5_Hs
Y	7579377	7580345	+	solo-LTR934	967	LTR5B
Y	9962009	9962911	-	solo-LTR935	901	LTR5_Hs
Y	10013635	10014530	+	solo-LTR936	894	LTR5A
Y	14574674	14575643	-	solo-LTR937	968	LTR5_Hs
Y	15215735	15216703	-	solo-LTR938	967	LTR5_Hs
Y	16245054	16246079	+	solo-LTR939	1024	LTR5A
Y	17885045	17886013	-	solo-LTR940	967	LTR5_Hs
Y	21861365	21862333	-	solo-LTR941	967	LTR5_Hs
Y	23137967	23138926	-	solo-LTR942	958	LTR5_Hs
Y	25039184	25040153	-	solo-LTR943	968	LTR5_Hs
Y	26672933	26673902	-	solo-LTR944	968	LTR5_Hs
Y	27288493	27289462	+	solo-LTR945	968	LTR5_Hs
GL000219.1	175209	176178	+	solo-LTR946	968	LTR5_Hs

## Sheet: Non-ref proviruses insertion
Chr	Start	End	Strand	Name	Reference
8	146086168	146086174	+	8q24.3c	Wildschutte et al. (2016)
19	21841535	21841541	-	19p12b	Wildschutte et al. (2016)
19	22414378	22414383	-	19p12d	Wildschutte et al. (2016)
19	22457244	22457252	-	19p12e	Wildschutte et al. (2016)
X	93606602	93606607	+	Xq21.33	Wildschutte et al. (2016)
Wildschutte J H, Williams Z H, Montesion M, et al. Discovery of unfixed endogenous retrovirus insertions in diverse human populations[J]. Proceedings of the National Academy of Sciences, 2016, 113(16): E2326-E2334.

## Sheet: Non-ref soloLTR insertion
Chr	Start	End	Strand	Name	Reference
1	79792628	79792633	+	1p31.1c	Wildschutte et al. (2016)
1	106015874	106015880	-	1p21.1	Marchi et al. (2014)
1	111802591	111802597	-	1p13.2	Lee et al. (2012)
1	223578303	223578309	+	1q41	Marchi et al. (2014)
3	94943487	94943492	-	3q11.2	Wildschutte et al. (2016)
3	197845796	197845806	-	3q29	Lee et al. (2012)
4	9603239	9603244	-	4p16c	Marchi et al. (2014)
4	9981604	9981609	-	4p16d	Wildschutte et al. (2016)
5	4537603	4537608	-	5p15.32	Wildschutte et al. (2016)
5	64388439	64388445	+	5q12.3	Lee et al. (2012)
5	80442265	80442271	-	5q14.1	Marchi et al. (2014)
6	16004858	16004863	+	6p22.3	Wildschutte et al. (2016)
6	32505702	32505703	+	6p21.32b	Wallace et al. (2018)
6	32648035	32648040	+	6p21.32a	Marchi et al. (2014)
6	161270898	161270904	+	6q26	Lee et al. (2012)
7	158773384	158773390	-	7q36.3	Wildschutte et al. (2016)
8	7671216	7671217	.	8p23.1e	Wallace et al. (2018)
9	132205202	132205207	+	9q34.11b	Lee et al. (2012)
11	60449889	60449895	-	11q12.2	Marchi et al. (2014)
11	71478281	71478950	-	11q13.4	Wallace et al. (2018)
12	44313656	44313661	+	12q12	Marchi et al. (2014)
12	124066476	124066482	-	12q24.31	Marchi et al. (2014)
13	90743182	90743188	-	13q31.3	Marchi et al. (2014)
15	63374593	63374599	-	15q22.2	Marchi et al. (2014)
19	29855781	29855787	-	19q12	Marchi et al. (2014)
19	57996938	57996943	-	19q13.43	Wildschutte et al. (2016)
20	12402386	12402391	+	20p12.1	Marchi et al. (2014)
Lee E, Iskow R, Yang L, et al. Landscape of somatic retrotransposition in human cancers[J]. Science, 2012, 337(6097): 967-971.
Marchi E, Kanapin A, Magiorkinis G, et al. Unfixed endogenous retroviral insertions in the human population[J]. Journal of virology, 2014: JVI. 00919-14.
Wallace A D, Wendt G A, Barcellos L F, et al. To ERV is human: A phenotype-wide scan linking polymorphic human endogenous retrovirus-K insertions to complex phenotypes[J]. Frontiers in genetics, 2018, 9.
Wildschutte J H, Williams Z H, Montesion M, et al. Discovery of unfixed endogenous retrovirus insertions in diverse human populations[J]. Proceedings of the National Academy of Sciences, 2016, 113(16): E2326-E2334.

## Sheet: Human-specific loci
Chr	Start	End	Strand	Name	Span	Type
1	75842770	75849143	+	1p31.1a	6373	LTR5_Hs
1	155596456	155605636	-	1q22	9180	LTR5_Hs
2	130719537	130722209	-	2q21.1	2672	LTR5_Hs
3	112743478	112752282	-	3q13.2	8804	LTR5_Hs
3	125609301	125618416	+	3q21.2	9115	LTR5_Hs
3	148281476	148285396	-	3q24	3920	LTR5_Hs
3	185280335	185289515	-	3q27.2	9180	LTR5_Hs
4	161579937	161582360	+	4q32.1	2423	LTR5_Hs
5	30487113	30496205	-	5p13.3	9092	LTR5_Hs
5	156084716	156093896	-	5q33.3	9180	LTR5_Hs
6	78427018	78436083	-	6q14.1	9065	LTR5_Hs
7	4622056	4631528	-	7p22.1a	9472	LTR5_Hs
7	104388368	104393266	-	7q22.2	4898	LTR5_Hs
8	7355396	7364859	-	8p23.1a	9463	LTR5_Hs
8	140472148	140475236	-	8q24.3a	3088	LTR5_Hs
10	101580568	101587716	-	10q24.2	7148	LTR5_Hs
11	101565793	101575259	+	11q22.1	9466	LTR5_Hs
12	58721241	58730698	-	12q14.1	9457	LTR5_Hs
12	111007842	111009325	+	12q24.11	1483	LTR5_Hs
16	34231473	34234142	+	16p11.2	2669	LTR5_Hs
19	28128497	28137361	-	19q11	8864	LTR5_Hs
21	19933915	19941962	-	21q21.1	8047	LTR5_Hs
22	18926186	18935307	+	22q11.21	9121	LTR5_Hs
10	27182397	27183366	+	solo-LTR516	968	LTR5_Hs
19	21841535	21841541	-	19p12b	(9471)	LTR5_Hs
12	55727213	55728183	+	solo-LTR617	969	LTR5_Hs

## Sheet: Polymorphic loci
Chr	Start	End	Strand	Name	Polymorphic alleles	Reference
1	73594979	73595948	-	solo-LTR36	solo/pro	Macfarlane et al. (2015)
1	75842770	75849143	+	1p31.1a	pre/pro	Hughes and Coffin (2004)
1	79792628	79792633	+	1p31.1c	pre/solo	Wildschutte et al. (2016)
1	106015874	106015880	-	1p21.1	pre/solo	Marchi et al. (2014)
1	111802591	111802597	-	1p13.2	pre/solo	Lee et al. (2012)
1	155596456	155605636	-	1q22	solo/pro	Thomas et al. (2018)
1	223578303	223578309	+	1q41	pre/solo	Marchi et al. (2014)
3	14132683	14133652	-	solo-LTR156	pre/solo	Belshaw et al. (2005)
3	94943487	94943492	-	3q11.2	pre/solo	Wildschutte et al. (2016)
3	112743478	112752282	-	3q13.2	pre/solo/pro	Barbulescu et al. (1999)
3	125609301	125618416	+	3q21.2	pre/pro	Wallace et al. (2018)
3	129776130	129777108	+	solo-LTR193	pre/solo	Wallace et al. (2018)
3	185280335	185289515	-	3q27.2	solo/pro	Shin et al. (2013)
3	195654394	195655363	-	solo-LTR209	pre/solo	Wallace et al. (2018)
3	197845796	197845806	-	3q29	pre/solo	Lee et al. (2012)
4	9603239	9603244	-	4p16c	pre/solo	Marchi et al. (2014)
4	9981604	9981609	-	4p16d	pre/solo	Wildschutte et al. (2016)
4	120263687	120264654	-	solo-LTR251	pre/solo	Wallace et al. (2018)
5	4537603	4537608	-	5p15.32	pre/solo	Wildschutte et al. (2016)
5	8937852	8938820	+	solo-LTR277	pre/solo	Belshaw et al. (2005)
5	30487113	30496205	-	5p13.3	solo/pro	Thomas et al. (2018)
5	64388439	64388445	+	5q12.3	pre/solo	Lee et al. (2012)
5	80442265	80442271	-	5q14.1	pre/solo	Marchi et al. (2014)
5	156084716	156093896	-	5q33.3	solo/pro	Shin et al. (2013)
6	16004858	16004863	+	6p22.3	pre/solo	Wildschutte et al. (2016)
6	32505702	32505708	+	6p21.32b	pre/solo	Wallace et al. (2018)
6	32648035	32648040	+	6p21.32a	pre/solo	Marchi et al. (2014)
6	32745843	32746812	-	solo-LTR331	pre/solo	Wallace et al. (2018)
6	78427018	78436083	-	6q14.1	solo/pro	Barbulescu et al. (1999)
6	161270898	161270904	+	6q26	pre/solo	Lee et al. (2012)
7	4622056	4631528	-	7p22.1a	pre/solo/pro/tandem	Barbulescu et al. (1999)
7	4630560	4640031	-	7p22.1b	pre/solo/pro/tandem	Barbulescu et al. (1999)
7	16237345	16238314	+	solo-LTR369	pre/solo	Wallace et al. (2018)
7	158029481	158030450	+	solo-LTR402	pre/solo	Belshaw et al. (2005)
7	158773384	158773390	-	7q36.3	pre/solo	Wildschutte et al. (2016)
8	7355396	7364859	-	8p23.1a	pre/pro	Belshaw et al. (2005)
8	7671216	7671217	.	8p23.1e	pre/solo	Wallace et al. (2018)
8	18651457	18652426	+	solo-LTR435	pre/solo	Belshaw et al. (2005)
8	37050884	37051853	-	solo-LTR436	pre/solo	Wallace et al. (2018)
8	146086168	146086174	+	8q24.3c	pre/pro	Wildschutte et al. (2016)
9	124191382	124192351	+	solo-LTR498	pre/solo	Subramanian et al. (2011)
9	132205202	132205207	+	9q34.11b	pre/solo	Lee et al. (2012)
10	27182398	27183380	+	solo-LTR516	solo/pro	Barbulescu et al. (1999)
10	135354557	135355521	-	solo-LTR540	pre/solo	Wallace et al. (2018)
11	60449889	60449895	-	11q12.2	pre/solo	Marchi et al. (2014)
11	71478281	71478950	-	11q13.4	pre/solo	Wallace et al. (2018)
11	71875416	71876385	+	solo-LTR585	pre/solo	Wallace et al. (2018)
11	101565793	101575259	+	11q22.1	pre/solo/pro	Costas et al. (2001)
11	118591723	118600883	-	11q23.3	solo/pro	Thomas et al. (2018)
12	44313656	44313661	+	12q12	pre/solo	Marchi et al. (2014)
12	55727213	55728183	+	solo-LTR617	pre/solo/pro	Belshaw et al. (2005)
12	58721241	58730698	-	12q14.1	solo/pro	Costas et al. (2001)
12	124066476	124066482	-	12q24.31	pre/solo	Marchi et al. (2014)
13	90743182	90743188	-	13q31.3	pre/solo	Marchi et al. (2014)
14	20552744	20553715	+	solo-LTR651	pre/solo	Wallace et al. (2018)
15	63374593	63374599	-	15q22.2	pre/solo	Marchi et al. (2014)
17	44360978	44361947	-	solo-LTR734	pre/solo	Wallace et al. (2018)
19	385094	387637	+	19p13.3	pre/pro	Wallace et al. (2018)
19	21841535	21841541	-	19p12b	pre/pro	Turner et al. (2001)
19	22414378	22414383	-	19p12d	pre/pro	Lee et al. (2012)
19	22457244	22457252	-	19p12e	pre/pro	Wildschutte et al. (2016)
19	29855781	29855787	-	19q12	pre/solo	Marchi et al. (2014)
19	52924207	52925171	-	solo-LTR823	pre/solo	Wallace et al. (2018)
19	57996938	57996943	-	19q13.43	pre/solo	Wildschutte et al. (2016)
20	12402386	12402391	+	20p12.1	pre/solo	Marchi et al. (2014)
20	25214472	25215438	-	solo-LTR859	pre/solo	Wallace et al. (2018)
21	15653259	15654233	-	solo-LTR874	pre/solo	Wallace et al. (2018)
GL000219.1	175209	176178	+	solo-LTR946	solo/pro	Barbulescu et al. (1999)
X	93606602	93606607	+	Xq21.33	pre/pro	Wildschutte et al. (2016)
Barbulescu M, Turner G, Seaman M I, et al. Many human endogenous retrovirus K (HERV-K) proviruses are unique to humans[J]. Current Biology, 1999, 9(16): 861-S1.
Costas J. Evolutionary dynamics of the human endogenous retrovirus family HERV-K inferred from full-length proviral genomes[J]. Journal of molecular evolution, 2001, 53(3): 237-243.
Turner G, Barbulescu M, Su M, et al. Insertional polymorphisms of full-length endogenous retroviruses in humans[J]. Current Biology, 2001, 11(19): 1531-1535.
Hughes J F, Coffin J M. Human endogenous retrovirus K solo-LTR formation and insertional polymorphisms: implications for human and viral evolution[J]. Proceedings of the National Academy of Sciences, 2004, 101(6): 1668-1672.
Belshaw R, Dawson A L A, Woolven-Allen J, et al. Genomewide screening reveals high levels of insertional polymorphism in the human endogenous retrovirus family HERV-K (HML2): implications for present-day activity[J]. Journal of virology, 2005, 79(19): 12507-12514.
Subramanian R P, Wildschutte J H, Russo C, et al. Identification, characterization, and comparative genomic distribution of the HERV-K (HML-2) group of human endogenous retroviruses[J]. Retrovirology, 2011, 8(1): 90.
Lee E, Iskow R, Yang L, et al. Landscape of somatic retrotransposition in human cancers[J]. Science, 2012, 337(6097): 967-971.
Marchi E, Kanapin A, Magiorkinis G, et al. Unfixed endogenous retroviral insertions in the human population[J]. Journal of virology, 2014: JVI. 00919-14.
Wildschutte J H, Williams Z H, Montesion M, et al. Discovery of unfixed endogenous retrovirus insertions in diverse human populations[J]. Proceedings of the National Academy of Sciences, 2016, 113(16): E2326-E2334.
Wallace A D, Wendt G A, Barcellos L F, et al. To ERV is human: A phenotype-wide scan linking polymorphic human endogenous retrovirus-K insertions to complex phenotypes[J]. Frontiers in genetics, 2018, 9.
Macfarlane, C. M., & Badge, R. M. (2015). Genome-wide amplification of proviral sequences reveals new polymorphic HERV-K(HML-2) proviruses in humans and chimpanzees that are absent from genome assemblies. Retrovirology, 12, 35. doi:10.1186/s12977-015-0162-8
Shin, W., Lee, J., Son, S. Y., Ahn, K., Kim, H. S., & Han, K. (2013). Human-specific HERV-K insertion causes genomic variations in the human genome. PloS one, 8(4), e60605. doi:10.1371/journal.pone.0060605
Thomas, J. , Hervé Perron, & Cédric Feschotte. (2018). Variation in proviral content among human genomes mediated by ltr recombination. Mobile DNA, 9(1).

## Sheet: Near gene loci
Chr	Start	End	Strand	Name	Genes	Orientation to gene
1	3666963	3667954	+	solo-LTR3	CCDC27	Sense
1	9061877	9062867	+	solo-LTR5	SLC2A7	Antisense
1	13180991	13181850	+	solo-LTR8	HNRNPCL2	Antisense
1	13458304	13467826	+	1p36.21b	PRAMEF18	Antisense
1	15461832	15462792	-	solo-LTR9	TMEM51-AS1	Sense
1	15705512	15706472	-	solo-LTR10	FHAD1	Antisense
1	29664592	29665559	-	solo-LTR13	LOC101928460	Sense
1	38025274	38026265	-	solo-LTR15	DNALI1	Antisense
1	39970271	39971253	-	solo-LTR16	BMP8A	Antisense
1	45979181	45980137	+	solo-LTR19	PRDX1	Antisense
1	46861534	46862514	-	solo-LTR23	FAAH	Antisense
1	55101792	55102770	-	solo-LTR28	ACOT11	Antisense
1	60380015	60381038	+	solo-LTR29	CYP2J2	Antisense
1	67057249	67058236	-	solo-LTR34	SGIP1	Antisense
1	75842770	75849143	+	1p31.1a	SLC44A5	Antisense; Ex 3/4
1	78448578	78449521	-	solo-LTR37	DNAJB4	Antisense
1	89532544	89533506	-	solo-LTR39	GBP1	Sense
1	93742337	93743306	-	solo-LTR40	CCDC18	Antisense; Ex 27/28
1	144603412	144604386	+	solo-LTR50	NBPF20	Sense
1	145501709	145502679	-	solo-LTR51	NBPF20	Antisense
1	146068274	146069248	-	solo-LTR52	NBPF20	Antisense
1	146119260	146120262	+	solo-LTR53	NBPF20	Sense
1	146342447	146343449	-	solo-LTR54	NBPF20	Antisense
1	146383501	146384490	+	solo-LTR55	NBPF20	Sense
1	146577697	146578659	-	solo-LTR56	NBPF13P	Sense
1	146711747	146712717	+	solo-LTR57	CHD1L	Sense
1	147610110	147611084	-	solo-LTR60	NBPF8	Sense
1	147661092	147662094	+	solo-LTR61	NBPF8	Antisense
1	148356348	148357322	-	solo-LTR62	NBPF25P	Sense
1	148565784	148566758	+	solo-LTR63	NBPF25P	Antisense
1	150681664	150682689	+	solo-LTR64	HORMAD1	Antisense
1	151844983	151845971	+	solo-LTR65	THEM4	Antisense
1	160660574	160669806	+	1q23.3	CD48	Antisense
1	160916692	160917688	-	solo-LTR74	LOC101928372	Antisense
1	160918613	160919581	-	solo-LTR75	LOC101928372	Antisense
1	160986623	160987594	+	solo-LTR76	F11R	Antisense
1	161285496	161286394	-	solo-LTR77	SDHC	Antisense
1	166574602	166580258	-	1q24.1	FMO9P	Antisense
1	173443562	173444547	+	solo-LTR81	LOC100506023	Antisense
1	225414303	225415293	-	solo-LTR89	DNAH14	Antisense
1	227793715	227794722	-	solo-LTR91	ZNF678	Antisense
1	234147554	234148565	-	solo-LTR93	SLC35F3	Antisense
1	246245985	246246938	+	solo-LTR95	SMYD3	Antisense
1	247179083	247180044	-	solo-LTR96	ZNF670-ZNF695	Sense
1	249201112	249202107	-	solo-LTR98	PGBD2	Antisense
2	3108251	3109195	-	solo-LTR102	LINC01250	Sense
2	27682844	27683813	+	solo-LTR105	IFT172	Antisense; Ex 23/24
2	30836336	30837305	-	solo-LTR106	LCLAT1	Antisense; Ex 6/7
2	32500649	32501618	-	solo-LTR107	YIPF4	Antisense
2	37452459	37453428	+	solo-LTR108	CEBPZ	Antisense; Ex 2/3
2	39548297	39549268	+	solo-LTR111	MAP4K3	Antisense
2	86488420	86489390	+	solo-LTR114	REEP1	Antisense
2	98746348	98747294	-	solo-LTR119	VWA3B	Antisense
2	106041481	106042513	+	solo-LTR122	FHL2	Antisense
2	112720418	112721386	-	solo-LTR126	MERTK	Antisense
2	128300148	128301124	-	solo-LTR128	MYO7B	Antisense
2	132478771	132479795	+	solo-LTR130	C2orf27A	Sense
2	132932592	132933615	-	solo-LTR131	ANKRD30BL	Sense
2	135724461	135725426	+	solo-LTR132	MAP3K19	Antisense
2	171119812	171120760	-	solo-LTR135	MYO3B	Antisense
2	202003723	202004690	+	solo-LTR139	CFLAR	Sense
2	209121479	209122467	-	solo-LTR141	IDH1-AS1	Antisense
2	215667614	215668576	+	solo-LTR142	BARD1	Antisense
2	219175971	219176953	-	solo-LTR144	PNKD	Antisense
3	23586152	23587116	-	solo-LTR159	UBE2E2	Antisense
3	38175969	38176727	+	solo-LTR162	ACAA1	Antisense
3	38176726	38177783	-	solo-LTR163	ACAA1	Sense
3	42852681	42853679	+	solo-LTR165	ACKR2	Sense
3	45798281	45799216	-	solo-LTR167	SLC6A20	Sense
3	47301022	47301991	+	solo-LTR168	KIF9	Antisense; Ex 9/10
3	57377210	57378241	+	solo-LTR171	DNAH12	Antisense
3	99991336	99992289	-	solo-LTR178	TBC1D23	Antisense
3	100055168	100056135	-	solo-LTR179	NIT2	Antisense
3	100384983	100385941	-	solo-LTR180	ADGRG7	Antisense
3	111870854	111871847	-	solo-LTR183	SLC9C1	Sense
3	112282925	112283856	-	solo-LTR184	SLC35A5	Antisense
3	121329949	121330949	-	solo-LTR186	FBXO40	Antisense
3	132367639	132368636	+	solo-LTR195	ACAD11	Antisense
3	134234779	134235732	-	solo-LTR196	CEP63	Antisense
3	142470885	142471916	-	solo-LTR197	TRPC1	Antisense
3	146240050	146241018	+	solo-LTR199	PLSCR1	Antisense
3	183228710	183229715	-	solo-LTR202	KLHL6	Sense
3	183238139	183239136	-	solo-LTR203	KLHL6	Sense
3	188969158	188970127	-	solo-LTR207	TPRG1	Antisense
3	195454968	195455963	-	solo-LTR208	MUC20	Antisense
3	196670949	196671899	+	solo-LTR210	NCBP2-AS2	Sense
3	196688910	196689921	+	solo-LTR211	PIGZ	Antisense
4	9981604	9981609	-	4p16d	SLC2A9	Sense; Ex 6/7
4	16078279	16079255	+	solo-LTR232	PROM1	Antisense
4	43003649	43004678	-	solo-LTR235	GRXCR1	Antisense
4	49031117	49032114	+	solo-LTR237	CWH43	Sense
4	65221594	65222586	+	solo-LTR239	TECRL	Antisense
4	72994939	72995908	-	solo-LTR244	NPFFR2	Antisense; Ex 2/3
4	165896520	165897534	+	solo-LTR263	TRIM61	Antisense
4	165994282	165995273	+	solo-LTR265	TMEM192	Antisense
4	167014213	167015238	-	solo-LTR266	TLL1	Antisense
5	196897	197896	-	solo-LTR273	LRRC14B	Antisense
5	1596090	1597059	-	solo-LTR275	LOC728613	Antisense
5	35176485	35177455	+	solo-LTR281	PRLR	Antisense; Ex 1/2
5	37671997	37672992	+	solo-LTR282	WDR70	Sense
5	43058235	43059213	+	solo-LTR284	LOC648987	Antisense
5	43077122	43078108	-	solo-LTR285	LOC100506639	Antisense
5	43580548	43581491	+	solo-LTR286	NNT-AS1	Antisense
5	55452822	55453794	+	solo-LTR289	ANKRD55	Antisense
5	58759610	58760580	+	solo-LTR291	PDE4D	Antisense
5	78205187	78206186	+	solo-LTR294	ARSB	Antisense
5	79406968	79408476	+	solo-LTR295	SERINC5	Antisense
5	80442265	80442271	-	5q14.1	RASGRF2	Antisense; Ex 18/17
5	95146717	95147703	+	solo-LTR296	GLRX	Antisense
5	149322034	149323027	-	solo-LTR305	PDE6A	Sense
5	152176848	152177875	-	solo-LTR309	LINC01470	Sense
5	156084716	156093896	-	5q33.3	SGCD	Antisense; Ex 7/8
5	156461013	156461995	-	solo-LTR310	HAVCR1	Sense
5	169423877	169424838	-	solo-LTR313	DOCK2	Antisense; Ex 30/31
5	178225075	178226041	+	solo-LTR314	AACSP1	Antisense
5	180254267	180255232	+	solo-LTR317	HEIH	Antisense
5	180693861	180694827	-	solo-LTR318	TRIM52-AS1	Antisense
6	10584165	10585139	-	solo-LTR321	GCNT2	Antisense
6	18226997	18227927	+	solo-LTR322	DEK	Antisense
6	24400273	24401247	-	solo-LTR323	MRS2	Antisense
6	24662044	24663019	+	solo-LTR324	TDP2	Antisense
6	26641718	26642729	+	solo-LTR326	ZNF322	Antisense
6	32624901	32625860	-	solo-LTR330	HLA-DQB1	Sense
6	33089713	33090711	-	solo-LTR332	HLA-DPB2	Antisense
6	52613075	52614103	-	solo-LTR337	GSTA2	Sense
6	52626626	52627596	+	solo-LTR338	GSTA2	Antisense
6	76413793	76414811	-	solo-LTR342	SENP6	Antisense
6	78427018	78436083	-	6q14.1	MEI4	Antisense; Ex 1/2
6	96008497	96009462	-	solo-LTR348	MANEA-AS1	Sense
6	99877245	99878203	+	solo-LTR349	LOC101927365	Sense
6	133041943	133042913	-	solo-LTR354	VNN3	Sense
6	138165604	138166478	+	solo-LTR356	LOC100130476	Antisense
6	151776343	151777320	-	solo-LTR358	ARMT1	Antisense; Ex 2/3
6	160215767	160216727	-	solo-LTR360	MRPL18	Antisense
6	160503941	160504973	-	solo-LTR361	IGF2R	Antisense
6	165913764	165914734	+	solo-LTR362	PDE10A	Antisense
7	16237345	16238314	+	solo-LTR369	ISPD	Antisense; Ex 9/10
7	23796827	23797798	-	solo-LTR371	STK31	Antisense
7	27781277	27782240	-	solo-LTR372	TAX1BP1	Antisense
7	32553218	32554045	-	solo-LTR373	AVL9	Antisense
7	38270443	38271458	-	solo-LTR374	STARD3NL	Antisense
7	48029274	48030236	+	solo-LTR375	SUN3	Antisense
7	56010583	56011596	-	solo-LTR377	ZNF713	Antisense
7	72421751	72422735	+	solo-LTR383	POM121	Sense
7	75042164	75043148	-	solo-LTR385	NSUN5P1	Antisense
7	99029376	99030392	+	solo-LTR388	PTCD1	Antisense
7	102478956	102479953	+	solo-LTR390	FBXL13	Antisense
7	104789085	104790112	+	solo-LTR391	SRPK2	Antisense
7	124861222	124862191	-	solo-LTR395	LOC101928283	Antisense; Ex 3/4
7	139152149	139153119	+	solo-LTR398	KLRG2	Antisense
7	140252782	140253742	-	solo-LTR399	DENND2A	Sense
7	150724099	150725056	+	solo-LTR401	ABCB8	Sense
7	158029481	158030450	+	solo-LTR402	PTPRN2	Antisense; Ex 3/4
8	7118049	7119082	-	solo-LTR406	LINC00965	Sense
8	7125671	7126704	-	solo-LTR407	LINC00965	Sense
8	7140915	7141948	-	solo-LTR409	LINC00965	Sense
8	7156157	7157190	-	solo-LTR411	FAM66B	Sense
8	7412573	7413607	+	solo-LTR413	FAM90A7P	Antisense
8	7420223	7421257	+	solo-LTR414	FAM90A7P	Antisense
8	7427869	7428902	+	solo-LTR415	FAM90A7P	Antisense
8	7630123	7631166	-	solo-LTR426	FAM90A10P	Antisense
8	7868218	7869251	+	solo-LTR427	FAM66E	Sense
8	12028633	12029655	+	solo-LTR432	FAM90A2P	Antisense
8	12270952	12271974	+	solo-LTR433	FAM90A25P	Antisense
8	12316491	12326007	-	8p23.1d	LOC100506990	Antisense
8	18651457	18652426	+	solo-LTR435	PSD3	Antisense; Ex 5/6
8	37050884	37051853	-	solo-LTR436	MIR1268A	Antisense; Ex 1/2
8	39504500	39505512	-	solo-LTR437	ADAM18	Antisense
8	39508311	39509277	-	solo-LTR438	ADAM18	Antisense
8	113784401	113785371	+	solo-LTR452	CSMD3	Antisense
8	120929570	120930497	+	solo-LTR453	DEPTOR	Sense
8	138426587	138427555	-	solo-LTR454	LOC101927915	Sense
8	144082188	144083176	+	solo-LTR459	LOC100133669	Antisense
8	144914157	144915127	+	solo-LTR462	NRBP2	Antisense
8	145200616	145201617	+	solo-LTR464	MROH1	Sense
8	145635613	145636643	+	solo-LTR466	CPSF1	Antisense
8	146086168	146086174	+	8q24.3c	COMMD5	Antisense; intron 9
8	146174831	146175832	+	solo-LTR468	ZNF16	Antisense
9	5082034	5082999	-	solo-LTR469	JAK2	Antisense
9	17445357	17446326	+	solo-LTR471	CNTLN	Sense; Ex 18/19
9	28880201	28881212	+	solo-LTR473	LINGO2	Antisense
9	69178388	69179421	+	solo-LTR483	LOC440896	Antisense
9	79918337	79919368	-	solo-LTR489	VPS13A	Antisense
9	86982357	86983354	-	solo-LTR490	SLC28A3	Sense
9	90399856	90400847	-	solo-LTR491	CTSL3P	Antisense
9	131612514	131619736	+	9q34.11a	CCBL1	Antisense
9	136822900	136823863	+	solo-LTR503	VAV2	Antisense
9	137606779	137607741	-	solo-LTR505	COL5A1	Antisense
9	139674765	139684228	-	9q34.3	TMEM141	Antisense
9	139690983	139691906	+	solo-LTR506	CCDC183	Sense
9	140010810	140011681	+	solo-LTR507	DPP7	Antisense
10	4945147	4946148	-	solo-LTR510	AKR1C6P	Sense
10	6206446	6207420	-	solo-LTR511	PFKFB3	Antisense
10	6867108	6874635	-	10p14	LINC00707	Antisense
10	19798734	19799693	-	solo-LTR513	MALRD1	Antisense
10	29715638	29716669	+	solo-LTR517	SVIL-AS1	Sense
10	70285427	70286393	+	solo-LTR524	SLC25A16	Antisense; Ex 1/2
10	72016945	72017977	+	solo-LTR525	NPFFR1	Antisense
10	81504347	81505346	+	solo-LTR526	NUTM2B-AS1	Antisense
10	89026568	89027567	+	solo-LTR528	NUTM2A-AS1	Antisense
10	96956949	96957979	-	solo-LTR531	ACSM6	Antisense
10	98163022	98164025	+	solo-LTR532	TLL2	Antisense
10	102793288	102794317	-	solo-LTR534	SFXN3	Antisense
10	104151200	104152153	+	solo-LTR535	NFKB2	Sense
10	104214130	104215092	-	solo-LTR536	RPARP-AS1	Antisense
10	123689448	123690420	-	solo-LTR537	ATE1-AS1	Antisense
10	127628648	127629642	-	solo-LTR538	FANK1	Antisense
10	135354557	135355521	-	solo-LTR540	CYP2E1	Antisense
11	201714	202704	+	solo-LTR542	BET1L	Antisense
11	3415780	3416797	-	solo-LTR543	TSSC2	Antisense
11	10412854	10413823	-	solo-LTR546	CAND1.11	Antisense; Ex 2/3
11	33070886	33071831	-	solo-LTR551	TCP11L1	Antisense
11	58903762	58904736	+	solo-LTR561	LOC101927204	Antisense
11	60449889	60449895	-	11q12.2	LINC00301	Sense; Ex 6/7
11	60526579	60527578	+	solo-LTR563	MS4A15	Sense
11	62135962	62150563	-	11q12.3	ASRGL1	Antisense
11	62149670	62150563	-	solo-LTR568	ASRGL1	Antisense
11	62625988	62626948	-	solo-LTR569	SLC3A2	Antisense
11	64790674	64791501	-	solo-LTR572	ARL2-SNX15	Antisense
11	65290258	65291236	+	solo-LTR573	SCYL1	Sense
11	67370823	67371784	-	solo-LTR574	C11orf72	Sense; Ex 1/2
11	71610413	71611428	+	solo-LTR584	LOC100133315	Antisense
11	76422128	76423154	+	solo-LTR586	GUCY2EP	Antisense
11	93477861	93478818	-	solo-LTR587	C11orf54	Antisense
11	113647760	113648778	+	solo-LTR590	CLDN25	Sense
11	118878810	118879841	-	solo-LTR591	CCDC84	Antisense
12	4830395	4831365	-	solo-LTR594	GALNT8	Antisense
12	6906567	6907333	-	solo-LTR597	CD4	Antisense
12	6995022	6995985	-	solo-LTR598	DSTNP2	Antisense
12	8372773	8373803	+	solo-LTR599	FAM90A1	Antisense
12	8614526	8615495	+	solo-LTR603	CLEC6A	Sense
12	9753059	9754028	+	solo-LTR605	KLRB1	Antisense; Ex 2/3
12	21797874	21798865	+	solo-LTR607	LDHB	Antisense
12	42723580	42724502	-	solo-LTR613	PPHLN1	Antisense
12	42781519	42782513	+	solo-LTR614	PPHLN1	Sense
12	44313656	44313661	+	12q12	TMEM117	Sense; Ex 2/3
12	51848069	51849038	-	solo-LTR616	SLC4A8	Antisense; Ex 5/6
12	55727213	55728183	+	solo-LTR617	OR6C3	Sense
12	93468177	93469145	+	solo-LTR626	LOC643339	Antisense
12	123235405	123236378	-	solo-LTR630	DENR	Antisense
12	123977187	123978120	+	solo-LTR631	RILPL1	Antisense
12	124066476	124066482	-	12q24.31	LOC101927415	Antisense; Ex 1/2
12	127443222	127444210	-	solo-LTR632	LOC101927592	Sense
13	25165729	25166668	+	solo-LTR636	TPTE2P6	Sense
13	25530682	25531624	-	solo-LTR637	TPTE2P1	Sense
13	43614678	43615645	-	solo-LTR639	DNAJC15	Antisense
13	79220935	79221922	+	solo-LTR643	RNF219	Antisense
13	90743182	90743188	-	13q31.3	LINC00559	Sense; Ex 3/4
13	95920273	95921257	+	solo-LTR644	ABCC4	Antisense
14	20709713	20710737	-	solo-LTR652	OR11H4	Antisense
14	24450701	24451698	-	solo-LTR655	DHRS4L2	Antisense
14	24493506	24494495	-	solo-LTR656	DHRS4L1	Antisense
14	45682923	45683893	+	solo-LTR658	MIS18BP1	Antisense
14	55219321	55220340	-	solo-LTR660	SAMD4A	Antisense
14	55491266	55492221	+	solo-LTR661	WDHD1	Antisense; Ex 2/3
14	65445304	65446273	-	solo-LTR662	CHURC1-FNTB	Antisense; Ex 1/1
14	88490683	88491650	+	solo-LTR667	LOC101928791	Antisense
14	93286323	93287323	-	solo-LTR668	GOLGA5	Antisense
14	105739803	105740811	+	solo-LTR674	BRF1	Antisense
15	40936148	40937167	-	solo-LTR681	CASC5	Antisense
15	59125539	59126495	-	solo-LTR683	FAM63B	Antisense
15	66025989	66026959	+	solo-LTR685	DENND4A	Antisense
15	76163193	76164163	-	solo-LTR687	UBE2Q2	Antisense
15	78513392	78514381	-	solo-LTR688	ACSBG1	Sense
15	89083781	89084750	+	solo-LTR690	DET1	Antisense; Ex 1/2
15	90889791	90890818	-	solo-LTR691	GABARAPL3	Sense
15	91516335	91517298	+	solo-LTR692	PRC1	Antisense
16	437822	438797	-	solo-LTR696	LOC100134368	Antisense
16	14730002	14730963	-	solo-LTR701	BFAR	Antisense
16	29751560	29752546	+	solo-LTR704	C16orf54	Antisense
16	31516017	31516848	+	solo-LTR705	C16orf58	Antisense
16	47898368	47899337	+	solo-LTR711	LOC101927132	Sense; Ex 3/4
16	66661630	66662639	-	solo-LTR712	CMTM4	Sense
17	6549701	6550680	+	solo-LTR717	MED31	Antisense
17	18206276	18207254	+	solo-LTR723	TOP3A	Antisense
17	28890406	28891179	-	solo-LTR729	TBC1D29	Antisense
17	28921460	28922356	-	solo-LTR730	LOC107133515	Antisense
17	78525006	78525976	-	solo-LTR740	RPTOR	Antisense
17	80702406	80703373	-	solo-LTR741	FN3K	Antisense
18	24507239	24508203	-	solo-LTR747	AQP4-AS1	Antisense
18	43668274	43669265	+	solo-LTR750	ATP5A1	Antisense
18	66609504	66610470	-	solo-LTR754	CCDC102B	Antisense
18	66710087	66711057	-	solo-LTR755	CCDC102B	Antisense
19	8379774	8380698	+	solo-LTR758	NDUFA7	Antisense
19	9787472	9788435	-	solo-LTR759	ZNF562	Sense
19	12000431	12001420	-	solo-LTR763	ZNF69	Antisense
19	20193149	20194109	+	solo-LTR769	ZNF90	Sense
19	22466362	22467305	+	solo-LTR775	ZNF729	Sense
19	29180217	29181187	-	solo-LTR781	LOC100420587	Sense
19	29855781	29855787	-	19q12	LOC284395	Sense; Ex 9/10
19	35411080	35412022	+	solo-LTR782	ZNF30-AS1	Antisense
19	35620255	35621251	+	solo-LTR783	LGI4	Antisense
19	36724257	36725234	-	solo-LTR784	ZNF146	Antisense
19	36823069	36824038	-	solo-LTR786	LINC00665	Sense
19	37290499	37291327	+	solo-LTR787	ZNF790-AS1	Sense
19	37597548	37607066	-	19q13.12b	ZNF420	Antisense
19	37992645	37993620	-	solo-LTR791	ZNF793-AS1	Sense
19	38020709	38021669	-	solo-LTR792	ZNF793	Antisense
19	39121777	39122729	-	solo-LTR795	EIF3K	Antisense
19	39970100	39971081	+	solo-LTR796	TIMM50	Sense
19	40178987	40179994	-	solo-LTR797	LGALS17A	Antisense
19	41428107	41429096	-	solo-LTR800	CYP2B7P	Antisense
19	44557261	44558251	-	solo-LTR803	ZNF223	Antisense
19	49392891	49393855	+	solo-LTR808	TULP2	Antisense
19	49394862	49395751	-	solo-LTR809	TULP2	Sense
19	52371959	52372952	+	solo-LTR810	ZNF577	Antisense
19	52408943	52409914	+	solo-LTR811	ZNF649	Antisense
19	52428146	52429137	+	solo-LTR815	ZNF613	Sense
19	52461033	52462029	+	solo-LTR816	ZNF350-AS1	Sense
19	52463494	52464484	-	solo-LTR817	ZNF350-AS1	Antisense
19	52486213	52487198	+	solo-LTR818	ZNF350	Antisense
19	52529464	52530421	+	solo-LTR819	ZNF614	Antisense
19	52546383	52547353	+	solo-LTR820	ZNF432	Antisense; Ex 2/3
19	52842031	52842985	-	solo-LTR822	ZNF610	Antisense
19	52988789	52989685	+	solo-LTR824	ZNF578	Sense
19	53226812	53227799	-	solo-LTR828	ZNF611	Sense
19	53350306	53351296	+	solo-LTR830	ZNF468	Antisense
19	53439306	53440288	+	solo-LTR832	ZNF321P	Antisense
19	53447833	53448814	-	solo-LTR833	ZNF816-ZNF321P	Sense
19	53947026	53948014	+	solo-LTR836	ZNF761	Sense
19	53963190	53964167	-	solo-LTR837	ZNF761	Antisense
19	53971587	53972580	-	solo-LTR838	ZNF813	Antisense
19	55455102	55456032	+	solo-LTR841	NLRP7	Antisense
19	55571056	55572057	+	solo-LTR843	RDH13	Antisense
19	56229272	56230251	+	solo-LTR844	NLRP9	Antisense
19	57996938	57996943	-	19q13.43	~ZNF419	Antisense
19	58068074	58069068	+	solo-LTR847	ZNF550	Antisense
19	58321696	58322546	+	solo-LTR848	ZNF552	Antisense
19	58334993	58335963	+	solo-LTR849	FKBP1AP1	Antisense
19	58340329	58341323	+	solo-LTR850	ZNF587B	Sense
20	3003584	3004541	+	solo-LTR852	PTPRA	Sense
20	15927309	15928306	-	solo-LTR855	MACROD2	Antisense
20	23963276	23964246	+	solo-LTR858	GGTLC1	Antisense
20	25530977	25531969	-	solo-LTR861	NINL	Sense
20	33012803	33013798	+	solo-LTR865	ITCH	Sense
20	33849925	33850894	-	solo-LTR866	MMP24	Antisense; Ex 4/5
20	62291041	62292027	-	solo-LTR871	RTEL1	Antisense
21	15653259	15654233	-	solo-LTR874	ABCC13	Antisense
21	19305034	19306003	-	solo-LTR876	CHODL	Antisense
21	39944779	39945806	+	solo-LTR879	ERG	Antisense
21	42792794	42793763	-	solo-LTR880	MX1	Antisense
22	17540022	17541058	+	solo-LTR884	CECR7	Sense
22	18758765	18759728	+	solo-LTR885	GGT3P	Antisense
22	22991816	22992789	-	solo-LTR890	GGTLC2	Antisense
22	25026411	25027378	-	solo-LTR893	GGT1	Antisense
22	39407519	39408511	-	solo-LTR894	APOBEC3C	Antisense
X	1411179	1412105	-	solo-LTR896	CSF2RA	Antisense
X	17133132	17134100	-	solo-LTR898	REPS2	Antisense
X	18998006	18998972	+	solo-LTR900	PHKA2	Antisense
X	48413909	48414908	-	solo-LTR903	TBC1D25	Antisense
X	57361595	57362473	-	solo-LTR906	FAAH2	Antisense
X	122813496	122814482	+	solo-LTR913	THOC2	Antisense
X	134164373	134165335	+	solo-LTR916	FAM127A	Sense
X	134436663	134437627	-	solo-LTR917	ZNF75D	Sense
X	148708198	148709190	-	solo-LTR923	TMEM185A	Sense
X	151298089	151299055	+	solo-LTR924	MAGEA10-MAGEA5	Antisense
X	154138252	154139593	+	solo-LTR926	F8	Antisense
Y	1361179	1362105	-	solo-LTR928	CSF2RA	Antisense

## Sheet: Fixed loci in Chinese
Chr	Start	End	Strand	Name
1	52471915	52472883	+	solo-LTR26
1	66890496	66891457	-	solo-LTR33
1	75842770	75849143	+	1p31.1a
1	93742337	93743306	-	solo-LTR40
1	155596456	155605636	-	1q22
1	156149012	156149981	+	solo-LTR69
1	224527531	224528500	+	solo-LTR88
2	27682844	27683813	+	solo-LTR105
2	30836336	30837305	-	solo-LTR106
2	37452459	37453428	+	solo-LTR108
2	207901555	207902517	+	solo-LTR140
2	232441493	232442454	+	solo-LTR149
3	14132683	14133652	-	solo-LTR156
3	47301022	47301991	+	solo-LTR168
3	50557321	50558279	+	solo-LTR169
3	112743478	112752282	-	3q13.2
3	125609301	125618416	+	3q21.2
3	175623336	175624305	-	solo-LTR200
4	145519	146488	-	solo-LTR214
4	63806594	63807563	+	solo-LTR238
4	72994939	72995908	-	solo-LTR244
4	157225912	157226870	-	solo-LTR258
5	30487113	30496205	-	5p13.3
5	35176485	35177455	+	solo-LTR281
5	44730587	44731556	-	solo-LTR287
5	54866906	54867867	+	solo-LTR288
5	74901656	74902617	-	solo-LTR292
5	116156833	116157794	+	solo-LTR303
5	119530532	119531346	-	solo-LTR304
5	156084716	156093896	-	5q33.3
5	169423877	169424838	-	solo-LTR313
6	33777735	33778696	-	solo-LTR333
6	52787476	52788438	+	solo-LTR340
6	78427018	78436083	-	6q14.1
6	89091305	89092274	+	solo-LTR345
6	93883082	93884048	+	solo-LTR347
6	111576298	111577258	-	solo-LTR350
6	134980246	134981215	-	solo-LTR355
7	4622056	4631528	-	7p22.1a
7	23079473	23080442	+	solo-LTR370
7	123420689	123421658	+	solo-LTR394
7	124861222	124862191	-	solo-LTR395
7	125808212	125809181	+	solo-LTR397
8	48087654	48088615	-	solo-LTR444
8	54944239	54945208	-	solo-LTR445
8	58112160	58113123	-	solo-LTR446
9	17445357	17446326	+	solo-LTR471
9	31632875	31633844	-	solo-LTR474
9	68277341	68278302	-	solo-LTR482
9	72378051	72379020	-	solo-LTR487
9	111356891	111357852	+	solo-LTR494
9	124191382	124192351	+	solo-LTR498
9	134232104	134233063	+	solo-LTR501
10	27182397	27183366	+	solo-LTR516
10	70285427	70286393	+	solo-LTR524
11	10412854	10413823	-	solo-LTR546
11	24467638	24468598	+	solo-LTR549
11	63297784	63298753	-	solo-LTR571
11	67635433	67636394	-	solo-LTR579
11	71478281	71478950	-	11q13.4
12	6995022	6995985	-	solo-LTR598
12	9753059	9754028	+	solo-LTR605
12	32252443	32253412	+	solo-LTR609
12	51848069	51849038	-	solo-LTR616
12	56794143	56795109	-	solo-LTR618
12	58721241	58730698	-	12q14.1
13	20174356	20175325	+	solo-LTR634
14	55491266	55492221	+	solo-LTR661
14	65445304	65446273	-	solo-LTR662
15	89083781	89084750	+	solo-LTR690
16	5804387	5805356	-	solo-LTR698
16	8228761	8229730	-	solo-LTR699
16	23610803	23611764	+	solo-LTR703
17	4977973	4978941	-	solo-LTR716
17	29027057	29028026	-	solo-LTR731
17	52278933	52279902	+	solo-LTR735
17	66600131	66601092	-	solo-LTR739
18	2000813	2001782	-	solo-LTR743
18	4917276	4918246	-	solo-LTR744
19	36738044	36738826	-	solo-LTR785
19	38356815	38357784	+	solo-LTR794
19	45097416	45098385	+	solo-LTR805
20	33849925	33850894	-	solo-LTR866
20	40599534	40600503	+	solo-LTR868
21	44567238	44568199	-	solo-LTR881
X	90205612	90206582	+	solo-LTR911
X	124913491	124914460	+	solo-LTR914
X	144802357	144803318	-	solo-LTR922
Y	27288493	27289462	+	solo-LTR945
* These fixed loci in Chinese based on Wildschutte et al. work in 2016.
Wildschutte J H, Williams Z H, Montesion M, et al. Discovery of unfixed endogenous retrovirus insertions in diverse human populations[J]. Proceedings of the National Academy of Sciences, 2016, 113(16): E2326-E2334.
