# Supplementary material for: Identification of the distribution of human endogenous retroviruses K (HML-2) by PCR-based target enrichment sequencing
Source: Retrovirology. 2020 May 6;17:10. doi: 10.1186/s12977-020-00519-z (PMC7201656; doi:10.1186/s12977-020-00519-z)
Supplement: Supplementary file 7 — Additional file 7: Table S3. Prevalence of the polymorphic loci. [file 12977_2020_519_MOESM7_ESM.xls]

## Sheet: Sheet1
Polymorphic HERV-K (HML-2) loci that also detected in this study
loci	Prevelence
	CDX1a	CHS1b	CHB1c	East Asian2	This study
4p16c	0.586735	0.555556	0.526316	0.57	0.67
6p21.32a	0.45	0.568493	0.463768	0.33	0.67
6p21.32b	-	-	-	0.12	0.67
19p12d	0.401042	0.331776	0.342105	0.35	0.33
19p12b	0.304348	0.200935	0.164894	0.24	0.67
19q12	0.612245	0.593458	0.634021	0.72	0.67
1p13.2	0.65	0.53	0.41	0.58	0.67
solo-LTR402	0.252577	0.40099	0.276596	0.33	0.67
solo-LTR435	0.714286	0.649533	0.635417	0.76	0.67
solo-LTR651	-	-	-	0.29	0.67
solo-LTR617	0.649485	0.555556	0.630208	0.6	0.67
solo-LTR585	0.857143	0.916667	0.881443	0.82	0.67
Polymorphic HERV-K (HML-2) loci that fixed or nearly fixed in Chinese also fixed in this study
loci	Prevelence
	CDX1a	CHS1b	CHB1c	East Asian2	This study
solo-LTR156	1	1	1	0.98	1
6q26	0.994898	0.981481	0.979381	0.98	1
solo-LTR209	0.938776	0.962963	0.93299	0.95	1
solo-LTR277	0.984694	0.981481	0.984536	0.91	1
15q22.2	0.989796	0.981481	0.973958	0.86	1
11q13.4	1	1	1	0.77	1
solo-LTR251	0.840659	0.873737	0.914773	0.62	1
1p31.1a	1	1	1	-	1
1q22	1	1	1	-	1
3q13.2	1	1	1	-	1
5p13.3	1	1	1	-	1
5q33.3	1	1	1	-	1
6q14.1	1	1	1	-	1
7p22.1a	1	1	1	-	1
solo-LTR498	1	1	1	-	1
solo-LTR516	1	1	1	-	1
12q14.1	1	1	1	-	1
11q22.1	0.938776	0.967593	0.958763	-	1
Polymorphic HERV-K (HML-2) with low prevelance in Chinese
loci	Prevelence
	CDX1a	CHS1b	CHB1c	East Asian2	This study
11q12.2	0.0967742	0.0747664	0.0894737	0.09	0
12q12	0.336735	0.32243	0.286458	0.36	0
12q24.31	0.0612245	0.0441176	0.0478723	0.03	0
13q31.3	0	0	0	0.01	0
19p12e	0	0	0	0	0
19q13.43	0	0	0	0	0
1p21.1	0	0	0	0	0
1p31.1c	0	0	0	-	0
1q41	0	0	0	0	0
20p12.1	0	0	0	0	0
3q11.2	0	0.00934579	0	-	0
4p16d	0	0	0	0	0
5p15.32	0	0	0	0	0
5q12.3	0.0154639	0.0141509	0.0154639	0.02	0
5q14.1	0	0	0	0	0
6p22.3	0	0	0	-	0
7q36.3	0	0	0	0	0
8p23.1e	-	-	-	0.02	0
8q24.3c	0	0	0	-	0
Xq21.33	0	0	0	0	0
Polymorphic HERV-K(HML-2) fixed in this study
loci	Prevelence
	CDX1a	CHS1b	CHB1c	East Asian2	This study
solo-LTR859	-	-	-	0.83	1
solo-LTR369	-	-	-	0.65	1
solo-LTR874	-	-	-	0.6	1
solo-LTR193	-	-	-	0.5	1
solo-LTR823	-	-	-	0.34	1
solo-LTR436	-	-	-	0.33	1
solo-LTR540	-	-	-	0.17	1
19p13.3	-	-	-	0.15	1
solo-LTR734	-	-	-	0.11	1
solo-LTR331	-	-	-	0.08	1
Polymorphic HERV-K (HML-2) with only few reads mapped that don't indicate as polymorphic
loci	Prevelence
	CDX1a	CHS1b	CHB1c	East Asian2	This study
8p23.1a *	0.25	0.373134	0.418033	0.04	-
3q21.2 *	1	1	1	0.54	-
a. CDX: Chinese Dai in Xishuangbanna, China
b. CHS: Southern Han Chinese, China
c. CHB: Han Chinese in Bejing, China
1. Wildschutte JH, Williams ZH, Montesion M, Subramanian RP, Kidd JM, Coffin JM. 2016. Discovery of unfixed endogenous retrovirus insertions in diverse human populations. Proc Natl Acad Sci U S A 113: E2326.
2. Wallace AD, Wendt GA, Barcellos LF, de Smith AJ, Walsh KM, Metayer C, Costello JF, Wiemels JL, Francis SS. 2018. To ERV Is Human: A Phenotype-Wide Scan Linking Polymorphic Human Endogenous Retrovirus-K Insertions to Complex Phenotypes. Frontiers in genetics 9: 298-298.
* These two loci don't annotate as polymorphic loci in this study because of only few reads mapped, although they seem to be unfixed without the filtration
